# Supplementary material for: Genome-Wide Identification and Expression Analysis of m6A Writers, Erasers, and Readers in Litchi (Litchi chinensis Sonn.)
Source: Genes (Basel). 2022 Dec 4;13(12):2284. doi: 10.3390/genes13122284 (PMC9777543; doi:10.3390/genes13122284)
Supplement: Supplementary file 1 [file genes-13-02284-s001.zip]

Archive with 1 entries (1 files):
- genes-2007299-supplementary.xlsx
