# Supplementary material for: Genome-Wide Identification and Expression Analysis of m6A Writers, Erasers, and Readers in Litchi (Litchi chinensis Sonn.)
Source: Genes (Basel). 2022 Dec 4;13(12):2284. doi: 10.3390/genes13122284 (PMC9777543; doi:10.3390/genes13122284)
Supplement: Supplementary file 1 [file genes-13-02284-s001.zip › genes-2007299-supplementary.xlsx]

## Sheet: Table S1
Table S1. Primers of selected litchi m6A writers, erasers and readers genes and reference genes.
Gene name	Primer_F(5' to 3')	Primer_R(5' to 3')
LcEF-1α	CGTGGATTCGTCGCATCTAAC	CCGCCTGTCAATCTTGGTCAT
LcGAPDH	GATACAGTTCCCGTGTTGTTGAC	CATAAAGACACATAACACCACACTC
LcALKBH10A	GACTTTGTGAATGAGATGAGGC	AGGAGTGTGGAGATAGGTTGGT
LcALKBH1B	TAGTGTACCGACCTAAAAACCCTGT	TGGTCTTTAGTATCAACCTTCAATG
LcALKBH1C&1D	TCTCTATGGTGACGAAAGGGAT	TCTAAAGGTTAAATTAAGGCGG
LcALKBH2	CTTTACCGCTATATCTGTGGCTACT	CGATTGACCACCTCCGTTTGACCGT
LcALKBH6	GACTCTGAAGAAACCCACCTCC	TGTGGCATTATCCCTTGGTTAG
LcALKBH8A	CCAACTTCCCAGGTGAATAACTC	GAAGTTCACCCAAGCATTGTCTA
LcALKBH9B	TGGCATTACTAGAGATGAAGAGGTC	AGGATATTACACTCAGTCAAGGACA
LcALKBH9C	TGTGTCATTCTTGACTGAGTGCAG	AGGAGTTAGCCAAAGGTGGATAGG
LcMTA_2	AAAGGACGAGATTGTGGCTAA	CCAAAGGAAGATAAATGAGGG
LcCPSF30_2	AGTGATACAGGCAAAGAAAATG	TTGATAGTTGAAGATTATGATGGT
LcECT1&3	CAACGGTTTCTTCCTCCTCTGA	GAACCTAAACCTTGGGGAGTGC
LcECT11	AAGAAGATGAGACCGTGACTGC	CCTGGGAGATAATAGAAAAGCG
LcECT2&4	CTTAATACTCAATTTCACGATCTGG	TATCCCCATAAACTCCCGAAG
LcECT9	TTCATAAAAAATACTCTTGGGTGC	TCTGCAAATAAAAACTCAACACAT
LcFIP37_1	CTTCGCTGGAACTCACAACAATAG	CGCAAGTGTGTTTTTACAGGTCTC
LcVirlizer	TAGTTGACCTTTTGGTTCCTTC	GGGCATTCATTAGTTTTGTGTT

## Sheet: Table S2
Table S2: Position information of domain and motif of litchi m6A writers, erasers and readers genes.
Genes	Start position	End position	Domain
Writers
LcFIP37_1	46	100	Wtap
LcFIP37_1	135	289	Wtap
LcFIP37_1	285	334	Wtap
LcFIP37_2	113	181	RRM_SF
	7	103	Wtap
LcFIP37_3	8	89	Wtap
LcFIP37_4	39	116	Wtap
LcMTA_1	461	621	MT-A70
	383	405	ZnF_C3H1
LcMTA_2	862	1039	MT-A70
LcVirlizer	9	118	VIR_N
LcVirlizer	332	357	ZnF_C3H1
LcVirlizer	1650	1799	VIR_N
LcVirlizer	1865	1914	VIR_N
LcVirlizer	1935	1990	VIR_N
LcVirlizer	2009	2186	VIR_N
Erasers
LcALKBH1A	110	381	2OG-FeII_Oxy_2
LcALKBH1A	265	355	2OG-FeII_Oxy_2
LcALKBH1B	247	464	2OG-FeII_Oxy_2
LcALKBH1C&1D	213	430	2OG-FeII_Oxy_2
LcALKBH2	30	162	2OG-FeII_Oxy_2
LcALKBH2	29	188	2OG-FeII_Oxy_2
LcALKBH6	36	149	2OG-FeII_Oxy_2
LcALKBH6	25	257	2OG-FeII_Oxy_2
LcALKBH8A	120	323	2OG-FeII_Oxy_2
	20	82	RRM_SF
	127	154	RRM_SF
LcALKBH8B	125	219	2OG-FeII_Oxy_2
	48	244	2OG-FeII_Oxy_2
	240	436	2OG-FeII_Oxy_2
LcALKBH9B	13	147	2OG-FeII_Oxy_2
LcALKBH9C	145	341	2OG-FeII_Oxy_2
LcALKBH10A	266	401	2OG-FeII_Oxy_2
LcALKBH10B	261	388	2OG-FeII_Oxy_2
	205	432	2OG-FeII_Oxy_2
Readers
LcECT1&3	370	507	YTH
LcECT2&4	470	608	YTH
LcECT5	399	531	YTH
LcECT6&7	411	553	YTH
LcECT8	316	456	YTH
LcECT9	430	568	YTH
LcECT10	353	491	YTH
LcECT11	335	477	YTH
LcHNRNP_1	129	207	RRM_SF
	42	112	RRM_SF
LcHNRNP_2	13	93	RRM_SF
	99	190	RRM_SF
LcCPSF30_1	260	395	YTH
	67	93	ZnF_C3H1
	95	121	ZnF_C3H1
	123	147	ZnF_C3H1
LcCPSF30_2	71	207	YTH

## Sheet: Table S3
Table S3. The potential miRNA target sites of litchi m6A writers, erasers and readers genes.
miRNA	Target	Expectation	miRNA Length	Target start	Target end	Inhibition	Multiplicity
Writers
Lc-miRN49	LcFIP37_1	5	22	654	675	Cleavage	1
Lc-miRN50	LcFIP37_3	4	21	307	327	Cleavage	1
Lc-miR398b/c	LcMTA_1	4.5	21	652	672	Cleavage	1
Lc-miRN16a/b	LcMTA_1	4.5	22	1459	1480	Cleavage	1
Lc-miRN49	LcMTA_2	4.5	22	1777	1798	Cleavage	1
Lc-miR3711e	LcMTA_2	5	22	2023	2044	Translation	1
Lc-miR395a/b/c	LcMTA_2	5	21	2514	2534	Translation	1
Lc-miR5298	LcVirlizer	4	21	1754	1774	Translation	1
Lc-miR171p/r	LcVirlizer	4.5	21	1427	1447	Cleavage	1
Lc-miR172f/g	LcVirlizer	4.5	21	5040	5060	Cleavage	1
Lc-miR530a/b	LcVirlizer	4.5	21	3403	3423	Translation	1
Lc-miRN37	LcVirlizer	4.5	21	3852	3872	Cleavage	1
Lc-miR172a/b/c/d/e/i/j	LcVirlizer	5	21	6445	6465	Translation	2
Lc-miR172a/b/c/d/e/i/j	LcVirlizer	5	21	1762	1782	Cleavage	2
Lc-miR172h	LcVirlizer	5	21	6445	6465	Translation	1
Lc-miRN30	LcVirlizer	5	21	1441	1461	Translation	1
Lc-miRN4a/b	LcVirlizer	5	21	2667	2687	Cleavage	1
Lc-miRN55	LcVirlizer	5	21	4130	4150	Translation	1
Lc-miRN66	LcVirlizer	5	20	2413	2432	Cleavage	1
Erasers
Lc-miR6300a	LcALKBH1A	4.5	20	43	62	Cleavage	1
Lc-miR6300b	LcALKBH1A	4.5	20	43	62	Cleavage	1
Lc-miRN41	LcALKBH1A	5	21	939	959	Translation	1
Lc-miR319b/e	LcALKBH1B	5	22	119	140	Cleavage	1
Lc-miRN65a/b	LcALKBH1B	5	21	235	255	Translation	1
Lc-miRN52	LcALKBH2	4.5	21	4121	4141	Cleavage	1
Lc-miR172a/b/c/d/e/i/j	LcALKBH2	5	21	3763	3783	Cleavage	1
Lc-miRN34	LcALKBH2	5	21	4643	4663	Cleavage	1
Lc-miRN36	LcALKBH2	5	21	3070	3090	Cleavage	1
Lc-miRN9a/b	LcALKBH2	5	21	3070	3090	Cleavage	1
Lc-miR858a/b	LcALKBH6	5	21	592	612	Translation	1
Lc-miRN49	LcALKBH8A	4.5	22	778	799	Cleavage	1
Lc-miR2118a/b/c/d/e	LcALKBH8A	5	22	116	136	Translation	1
Lc-miR2118f/g	LcALKBH8A	5	22	116	136	Translation	1
Lc-miR482e/f/g	LcALKBH8A	5	22	114	135	Cleavage	1
Lc-miRN33	LcALKBH8A	5	22	840	861	Cleavage	1
Lc-miR156e	LcALKBH9A	5	20	100	119	Cleavage	1
Lc-miR156f	LcALKBH9A	5	21	100	120	Cleavage	1
Lc-miR172a/b/c/d/e/i/j	LcALKBH9A	5	21	693	713	Cleavage	1
Lc-miRN58	LcALKBH9A	5	22	1452	1473	Cleavage	1
Lc-miRN62a/b	LcALKBH9B	5	21	275	295	Cleavage	1
Lc-miRN43	LcALKBH9C	4.5	21	651	671	Translation	1
Lc-miR477l	LcALKBH9C	5	20	81	100	Cleavage	1
Readers
Lc-miR319a/h	LcECT2&4	4.5	21	10	30	Cleavage	1
Lc-miR159a	LcECT2&4	5	20	691	710	Cleavage	1
Lc-miR159b/c	LcECT2&4	5	21	690	710	Cleavage	1
Lc-miRN48	LcECT5	4.5	21	1824	1844	Cleavage	1
Lc-miR3627k	LcECT5	5	22	1857	1878	Cleavage	1
Lc-miRN3a/b	LcECT5	5	21	1860	1880	Cleavage	1
Lc-miR5298	LcECT6&7	3	21	819	839	Translation	1
Lc-miR156k/s	LcECT6&7	4	20	1389	1408	Cleavage	1
Lc-miR156e	LcECT6&7	4.5	20	1389	1408	Cleavage	1
Lc-miR156f	LcECT6&7	4.5	21	1389	1409	Cleavage	1
Lc-miR5525e/f	LcECT6&7	4.5	21	2587	2606	Cleavage	1
Lc-miRN48	LcECT6&7	4.5	21	3823	3843	Cleavage	1
Lc-miR164a/b/c/d/e/f/g/h	LcECT6&7	5	21	4408	4428	Cleavage	1
Lc-miR7933	LcECT6&7	5	20	171	190	Cleavage	1
Lc-miR858a/b	LcECT6&7	5	21	103	123	Cleavage	1
Lc-miRN47	LcECT8	3.5	21	758	778	Translation	1
Lc-miRN37	LcECT8	4.5	21	1202	1221	Cleavage	1
Lc-miRN38	LcECT8	4.5	21	32	52	Cleavage	1
Lc-miRN56a/b	LcECT8	4.5	21	1495	1515	Translation	1
Lc-miRN27a/b/c	LcECT8	5	21	1387	1407	Translation	1
Lc-miR535a/b	LcECT9	4.5	21	561	581	Cleavage	1
Lc-miRN11	LcECT9	5	21	47	67	Cleavage	1
Lc-miRN50	LcECT9	5	21	749	769	Cleavage	1
Lc-miRN6a/b	LcECT10	4	21	1191	1211	Cleavage	1
Lc-miRN8	LcECT10	5	21	1487	1507	Cleavage	1
Lc-miR166b/e/f/g/h/i/j/l/m/n/o	LcECT11	4.5	21	44	64	Cleavage	1
Lc-miR166c/k	LcECT11	4.5	21	44	64	Cleavage	1
Lc-miR395a/b/c	LcHNRNP_1	5	21	162	182	Cleavage	1
Lc-miR397a/b	LcHNRNP_1	5	21	663	683	Cleavage	1
Lc-miR397c/d	LcHNRNP_1	5	20	664	683	Cleavage	1
Lc-miR393a	LcALKBH9B	5	22	822	843	Cleavage	1
Lc-miRN7a/b	LcCPSF30_1	5	22	515	536	Cleavage	1
Lc-miR3711a/b	LcCPSF30_2	4.5	20	137	156	Cleavage	1
Lc-miR3711c	LcCPSF30_2	5	20	137	156	Cleavage	1
Lc-miR477l	LcCPSF30_2	5	20	366	385	Cleavage	1

## Sheet: Table S4
Table S4. GO enrichment analysis of litchi m6A writers, erasers and readers genes.
Class	GO_Name	GO_ID	GO_Level	P_value	EnrichmentScore	HitsGenesCountsInSelectedSet	HitsGenesCountsInBackground	AllGenesCountsInSelectedSet	AllGenesCountsInBackground	GenesOfSelectedSetInGOterm	corrected p-value(BH method)
Molecular function	RNA binding	GO:0003723	5	3.51941e-14	4.84208	24	7035	30	42580	LITCHI000270.m1,LITCHI021922.m2,LITCHI022917.m5,LITCHI025245.m1,LITCHI024309.m2,LITCHI028685.m1,LITCHI020056.m1,LITCHI020595.m1,LITCHI000687.m1,LITCHI004157.m1,LITCHI014289.m1,LITCHI013653.m1,LITCHI004655.m12,LITCHI026300.m1,LITCHI004660.m2,LITCHI006480.m1,LITCHI016506.m1,LITCHI026423.m1,LITCHI005944.m1,LITCHI009397.m2,LITCHI009804.m1,LITCHI000266.m1,LITCHI003339.m2,LITCHI008899.m3,	5.27911e-13
Molecular function	nucleic acid binding	GO:0003676	4	7.97505e-08	2.50987	24	13572	30	42580	LITCHI000270.m1,LITCHI021922.m2,LITCHI022917.m5,LITCHI025245.m1,LITCHI024309.m2,LITCHI028685.m1,LITCHI020056.m1,LITCHI020595.m1,LITCHI000687.m1,LITCHI004157.m1,LITCHI014289.m1,LITCHI013653.m1,LITCHI004655.m12,LITCHI026300.m1,LITCHI004660.m2,LITCHI006480.m1,LITCHI016506.m1,LITCHI026423.m1,LITCHI005944.m1,LITCHI009397.m2,LITCHI009804.m1,LITCHI000266.m1,LITCHI003339.m2,LITCHI008899.m3,	5.98129e-07
Molecular function	binding	GO:0005488	2	0.00397116	1.20228	30	35416	30	42580	LITCHI000270.m1,LITCHI021922.m2,LITCHI022917.m5,LITCHI025245.m1,LITCHI024309.m2,LITCHI028685.m1,LITCHI020056.m1,LITCHI020595.m1,LITCHI000687.m1,LITCHI004157.m1,LITCHI018059.m1,LITCHI014289.m1,LITCHI013653.m1,LITCHI004655.m12,LITCHI022446.m2,LITCHI031231.m1,LITCHI026300.m1,LITCHI004660.m2,LITCHI006480.m1,LITCHI016506.m1,LITCHI031225.m1,LITCHI026423.m1,LITCHI029924.m2,LITCHI005944.m1,LITCHI009397.m…	0.0198558
Cellular component	nucleus	GO:0005634	6	1.31935e-06	1.75376	29	24280	31	45518	LITCHI000270.m1,LITCHI021922.m2,LITCHI022917.m5,LITCHI025245.m1,LITCHI024309.m2,LITCHI028685.m1,LITCHI020056.m1,LITCHI020595.m1,LITCHI000687.m1,LITCHI004157.m1,LITCHI018059.m1,LITCHI014289.m1,LITCHI018982.m2,LITCHI013653.m1,LITCHI004655.m12,LITCHI022446.m2,LITCHI031231.m1,LITCHI004660.m2,LITCHI006480.m1,LITCHI016506.m1,LITCHI031225.m1,LITCHI026423.m1,LITCHI029924.m2,LITCHI009397.m2,LITCHI031301.m…	2.11096e-05
Cellular component	nucleoplasm	GO:0005654	3	1.56668e-06	3.06397	18	8626	31	45518	LITCHI000270.m1,LITCHI021922.m2,LITCHI022917.m5,LITCHI020056.m1,LITCHI020595.m1,LITCHI004157.m1,LITCHI014289.m1,LITCHI018982.m2,LITCHI013653.m1,LITCHI022446.m2,LITCHI031231.m1,LITCHI006480.m1,LITCHI031225.m1,LITCHI026423.m1,LITCHI009397.m2,LITCHI031301.m1,LITCHI009804.m1,LITCHI000266.m1,	1.25335e-05
Cellular component	cytosol	GO:0005829	3	0.000766771	1.72292	22	18749	31	45518	LITCHI000270.m1,LITCHI022917.m5,LITCHI025245.m1,LITCHI024309.m2,LITCHI028685.m1,LITCHI020056.m1,LITCHI020595.m1,LITCHI000687.m1,LITCHI004157.m1,LITCHI018059.m1,LITCHI014289.m1,LITCHI013653.m1,LITCHI004655.m12,LITCHI004660.m2,LITCHI006480.m1,LITCHI016506.m1,LITCHI026423.m1,LITCHI029924.m2,LITCHI009397.m2,LITCHI009804.m1,LITCHI000266.m1,LITCHI003339.m2,	0.00408945
Cellular component	cytoplasm	GO:0005737	3	0.0350206	1.14659	30	38418	31	45518	LITCHI000270.m1,LITCHI021922.m2,LITCHI022917.m5,LITCHI025245.m1,LITCHI024309.m2,LITCHI028685.m1,LITCHI020056.m1,LITCHI020595.m1,LITCHI000687.m1,LITCHI004157.m1,LITCHI018059.m1,LITCHI014289.m1,LITCHI013653.m1,LITCHI004655.m12,LITCHI022446.m2,LITCHI031231.m1,LITCHI026300.m1,LITCHI004660.m2,LITCHI006480.m1,LITCHI016506.m1,LITCHI031225.m1,LITCHI026423.m1,LITCHI029924.m2,LITCHI005944.m1,LITCHI009397.m…	0.140082
Biological process	nucleobase-containing compound metabolic process	GO:0006139	5	1.8241e-13	2.57466	31	17426	31	44866	LITCHI000270.m1,LITCHI021922.m2,LITCHI022917.m5,LITCHI025245.m1,LITCHI024309.m2,LITCHI028685.m1,LITCHI020056.m1,LITCHI020595.m1,LITCHI000687.m1,LITCHI004157.m1,LITCHI018059.m1,LITCHI014289.m1,LITCHI018982.m2,LITCHI013653.m1,LITCHI004655.m12,LITCHI022446.m2,LITCHI031231.m1,LITCHI026300.m1,LITCHI004660.m2,LITCHI006480.m1,LITCHI016506.m1,LITCHI031225.m1,LITCHI026423.m1,LITCHI029924.m2,LITCHI005944.m…	6.20193e-12
Biological process	translation	GO:0006412	8	9.14027e-05	4.06542	10	3560	31	44866	LITCHI021922.m2,LITCHI022917.m5,LITCHI024309.m2,LITCHI020595.m1,LITCHI000687.m1,LITCHI013653.m1,LITCHI004660.m2,LITCHI009397.m2,LITCHI009804.m1,LITCHI003339.m2,	0.00155385
Biological process	catabolic process	GO:0009056	3	0.00103099	2.01903	17	12186	31	44866	LITCHI000270.m1,LITCHI021922.m2,LITCHI022917.m5,LITCHI025245.m1,LITCHI024309.m2,LITCHI020595.m1,LITCHI000687.m1,LITCHI013653.m1,LITCHI004655.m12,LITCHI026300.m1,LITCHI006480.m1,LITCHI016506.m1,LITCHI005944.m1,LITCHI009397.m2,LITCHI009804.m1,LITCHI000266.m1,LITCHI003339.m2,	0.0116845
Biological process	metabolic process	GO:0008152	2	0.00205894	1.22074	31	36753	31	44866	LITCHI000270.m1,LITCHI021922.m2,LITCHI022917.m5,LITCHI025245.m1,LITCHI024309.m2,LITCHI028685.m1,LITCHI020056.m1,LITCHI020595.m1,LITCHI000687.m1,LITCHI004157.m1,LITCHI018059.m1,LITCHI014289.m1,LITCHI018982.m2,LITCHI013653.m1,LITCHI004655.m12,LITCHI022446.m2,LITCHI031231.m1,LITCHI026300.m1,LITCHI004660.m2,LITCHI006480.m1,LITCHI016506.m1,LITCHI031225.m1,LITCHI026423.m1,LITCHI029924.m2,LITCHI005944.m…	0.017501
Biological process	DNA metabolic process	GO:0006259	7	0.00268874	2.88688	9	4512	31	44866	LITCHI000270.m1,LITCHI018059.m1,LITCHI014289.m1,LITCHI004660.m2,LITCHI006480.m1,LITCHI026423.m1,LITCHI029924.m2,LITCHI000266.m1,LITCHI008899.m3,	0.0182834
Biological process	cell differentiation	GO:0030154	4	0.00356504	1.8868	16	12273	31	44866	LITCHI000270.m1,LITCHI021922.m2,LITCHI022917.m5,LITCHI024309.m2,LITCHI020595.m1,LITCHI000687.m1,LITCHI013653.m1,LITCHI022446.m2,LITCHI031231.m1,LITCHI004660.m2,LITCHI006480.m1,LITCHI009397.m2,LITCHI031301.m1,LITCHI009804.m1,LITCHI000266.m1,LITCHI003339.m2,	0.0202019
Biological process	cell cycle	GO:0007049	3	0.0242646	1.94215	10	7452	31	44866	LITCHI021922.m2,LITCHI022917.m5,LITCHI020056.m1,LITCHI022446.m2,LITCHI031231.m1,LITCHI031225.m1,LITCHI009397.m2,LITCHI031301.m1,LITCHI009804.m1,LITCHI003339.m2,	0.103125
Biological process	reproduction	GO:0000003	2	0.0343971	1.47347	17	16698	31	44866	LITCHI000270.m1,LITCHI021922.m2,LITCHI022917.m5,LITCHI020595.m1,LITCHI018982.m2,LITCHI013653.m1,LITCHI022446.m2,LITCHI031231.m1,LITCHI026300.m1,LITCHI004660.m2,LITCHI006480.m1,LITCHI005944.m1,LITCHI009397.m2,LITCHI031301.m1,LITCHI009804.m1,LITCHI000266.m1,LITCHI003339.m2,	0.129945
Biological process	cell death	GO:0008219	3	0.0351464	1.92459	9	6768	31	44866	LITCHI021922.m2,LITCHI022917.m5,LITCHI028685.m1,LITCHI022446.m2,LITCHI031231.m1,LITCHI004660.m2,LITCHI031225.m1,LITCHI009397.m2,LITCHI031301.m1,	0.119498
Biological process	embryo development	GO:0009790	5	0.0429362	1.85762	9	7012	31	44866	LITCHI021922.m2,LITCHI022917.m5,LITCHI020595.m1,LITCHI018982.m2,LITCHI013653.m1,LITCHI004660.m2,LITCHI009397.m2,LITCHI009804.m1,LITCHI003339.m2,	0.132712
Biological process	cell-cell signaling	GO:0007267	4	0.0488998	2.46641	5	2934	31	44866	LITCHI022917.m5,LITCHI024309.m2,LITCHI000687.m1,LITCHI009804.m1,LITCHI003339.m2,	0.138549

## Sheet: Table S5
Table S5. Cis-acting element information in the promoter region of litchi m6A writers, erasers and readers genes.
Gene name	Cis-acting elements name	Core sequence	Position	Length	Species	Type
LcALKBH9A	AAAC-motif	CAATCAAAACCT	1258	11	Spinacia oleracea	Light responsive element
LcHNRNP_1	AAAC-motif	CAATCAAAACCT	1305	11	Spinacia oleracea	Light responsive element
LcECT9	ACE	CTAACGTATT	675	9	Petroselinum crispum	Light responsive element
LcECT2&4	ACE	GACACGTATG	1628	9	Petroselinum crispum	Light responsive element
LcALKBH9C	AE-box	AGAAACAA	709	8	Arabidopsis thaliana	Light responsive element
LcALKBH10B	AE-box	AGAAACAA	1301	8	Arabidopsis thaliana	Light responsive element
LcMTA_2	AE-box	AGAAACTT	333	8	Arabidopsis thaliana	Light responsive element
LcMTA_2	AE-box	AGAAACTT	538	8	Arabidopsis thaliana	Light responsive element
LcECT8	AE-box	AGAAACTT	428	8	Arabidopsis thaliana	Light responsive element
LcECT8	AE-box	AGAAACTT	1475	8	Arabidopsis thaliana	Light responsive element
LcHNRNP_2	AE-box	AGAAACAA	381	8	Arabidopsis thaliana	Light responsive element
LcHNRNP_2	AE-box	AGAAACTT	993	8	Arabidopsis thaliana	Light responsive element
LcHNRNP_2	AE-box	AGAAACTT	1016	8	Arabidopsis thaliana	Light responsive element
LcVirlizer	AE-box	AGAAACAA	188	8	Arabidopsis thaliana	Light responsive element
LcALKBH10A	AE-box	AGAAACAA	619	8	Arabidopsis thaliana	Light responsive element
LcALKBH10A	AE-box	AGAAACTT	1856	8	Arabidopsis thaliana	Light responsive element
LcALKBH8B	AE-box	AGAAACAA	1140	8	Arabidopsis thaliana	Light responsive element
LcECT11	AT1-motif	AATTATTTTTTATT	188	13	Solanum tuberosum	Light responsive element
LcECT2&4	AT1-motif	AATTATTTTTTATT	256	13	Solanum tuberosum	Light responsive element
LcECT2&4	AT1-motif	AATTATTTTTTATT	606	13	Solanum tuberosum	Light responsive element
LcALKBH9C	ATC-motif	TGCTATCCA	687	9	Pisum sativum	Light responsive element
LcECT1&3	ATC-motif	TGCTATCCG	519	9	Zea mays	Light responsive element
LcECT9	ATC-motif	TGCTATCCA	1119	9	Pisum sativum	Light responsive element
LcALKBH10B	ATC-motif	AGTAATCT	296	8	Spinacia oleracea	Light responsive element
LcMTA_2	ATC-motif	AGCTATCCA	695	9	Arabidopsis thaliana	Light responsive element
LcHNRNP_2	ATC-motif	AGTAATCT	1325	8	Spinacia oleracea	Light responsive element
LcCPSF30_2	ATC-motif	AGTAATCT	1765	8	Spinacia oleracea	Light responsive element
LcALKBH9B	ATCT-motif	AATCTAATCC	266	9	Pisum sativum	Light responsive element
LcECT9	ATCT-motif	AATCTAATCC	569	9	Pisum sativum	Light responsive element
LcECT9	ATCT-motif	AATCTAATCC	1160	9	Pisum sativum	Light responsive element
LcALKBH1A	ATCT-motif	AATCTAATCC	1030	9	Pisum sativum	Light responsive element
LcALKBH1A	ATCT-motif	AATCTAATCC	1579	9	Pisum sativum	Light responsive element
LcALKBH1A	ATCT-motif	AATCTAATCC	1601	9	Pisum sativum	Light responsive element
LcECT8	ATCT-motif	AATCTAATCC	1053	9	Pisum sativum	Light responsive element
LcECT10	ATCT-motif	AATCTAATCC	813	9	Pisum sativum	Light responsive element
LcECT10	ATCT-motif	AATCTAATCC	825	9	Pisum sativum	Light responsive element
LcCPSF30_2	ATCT-motif	AATCTAATCC	367	9	Pisum sativum	Light responsive element
LcCPSF30_2	ATCT-motif	AATCTAATCC	390	9	Pisum sativum	Light responsive element
LcCPSF30_2	ATCT-motif	AATCTAATCC	756	9	Pisum sativum	Light responsive element
LcCPSF30_2	ATCT-motif	AATCTAATCC	777	9	Pisum sativum	Light responsive element
LcCPSF30_2	ATCT-motif	AATCTAATCC	805	9	Pisum sativum	Light responsive element
LcCPSF30_2	ATCT-motif	AATCTAATCC	1868	9	Pisum sativum	Light responsive element
LcECT2&4	ATCT-motif	AATCTAATCC	664	9	Pisum sativum	Light responsive element
LcCPSF30_1	ATCT-motif	AATCTAATCC	245	9	Pisum sativum	Light responsive element
LcALKBH1B	ATCT-motif	AATCTAATCC	1684	9	Pisum sativum	Light responsive element
LcALKBH9B	Box 4	ATTAAT	337	6	Petroselinum crispum	Light responsive element
LcALKBH9B	Box 4	ATTAAT	914	6	Petroselinum crispum	Light responsive element
LcALKBH9B	Box 4	ATTAAT	934	6	Petroselinum crispum	Light responsive element
LcALKBH9C	Box 4	ATTAAT	24	6	Petroselinum crispum	Light responsive element
LcALKBH9C	Box 4	ATTAAT	1338	6	Petroselinum crispum	Light responsive element
LcECT11	Box 4	ATTAAT	627	6	Petroselinum crispum	Light responsive element
LcECT11	Box 4	ATTAAT	1611	6	Petroselinum crispum	Light responsive element
LcECT1&3	Box 4	ATTAAT	865	6	Petroselinum crispum	Light responsive element
LcECT1&3	Box 4	ATTAAT	886	6	Petroselinum crispum	Light responsive element
LcALKBH6	Box 4	ATTAAT	1880	6	Petroselinum crispum	Light responsive element
LcECT9	Box 4	ATTAAT	542	6	Petroselinum crispum	Light responsive element
LcECT9	Box 4	ATTAAT	695	6	Petroselinum crispum	Light responsive element
LcALKBH1A	Box 4	ATTAAT	1349	6	Petroselinum crispum	Light responsive element
LcALKBH1A	Box 4	ATTAAT	1525	6	Petroselinum crispum	Light responsive element
LcALKBH10B	Box 4	ATTAAT	1347	6	Petroselinum crispum	Light responsive element
LcALKBH9A	Box 4	ATTAAT	1613	6	Petroselinum crispum	Light responsive element
LcALKBH9A	Box 4	ATTAAT	1655	6	Petroselinum crispum	Light responsive element
LcALKBH9A	Box 4	ATTAAT	1687	6	Petroselinum crispum	Light responsive element
LcALKBH2	Box 4	ATTAAT	935	6	Petroselinum crispum	Light responsive element
LcALKBH2	Box 4	ATTAAT	1680	6	Petroselinum crispum	Light responsive element
LcMTA_2	Box 4	ATTAAT	1035	6	Petroselinum crispum	Light responsive element
LcMTA_2	Box 4	ATTAAT	1841	6	Petroselinum crispum	Light responsive element
LcECT8	Box 4	ATTAAT	32	6	Petroselinum crispum	Light responsive element
LcHNRNP_2	Box 4	ATTAAT	237	6	Petroselinum crispum	Light responsive element
LcHNRNP_2	Box 4	ATTAAT	262	6	Petroselinum crispum	Light responsive element
LcHNRNP_2	Box 4	ATTAAT	305	6	Petroselinum crispum	Light responsive element
LcHNRNP_2	Box 4	ATTAAT	1178	6	Petroselinum crispum	Light responsive element
LcHNRNP_2	Box 4	ATTAAT	1668	6	Petroselinum crispum	Light responsive element
LcECT6&7	Box 4	ATTAAT	9	6	Petroselinum crispum	Light responsive element
LcECT6&7	Box 4	ATTAAT	133	6	Petroselinum crispum	Light responsive element
LcECT6&7	Box 4	ATTAAT	436	6	Petroselinum crispum	Light responsive element
LcECT6&7	Box 4	ATTAAT	651	6	Petroselinum crispum	Light responsive element
LcECT6&7	Box 4	ATTAAT	788	6	Petroselinum crispum	Light responsive element
LcECT6&7	Box 4	ATTAAT	894	6	Petroselinum crispum	Light responsive element
LcECT6&7	Box 4	ATTAAT	999	6	Petroselinum crispum	Light responsive element
LcECT6&7	Box 4	ATTAAT	1840	6	Petroselinum crispum	Light responsive element
LcECT10	Box 4	ATTAAT	438	6	Petroselinum crispum	Light responsive element
LcECT10	Box 4	ATTAAT	514	6	Petroselinum crispum	Light responsive element
LcECT10	Box 4	ATTAAT	1177	6	Petroselinum crispum	Light responsive element
LcALKBH1C&1D	Box 4	ATTAAT	1614	6	Petroselinum crispum	Light responsive element
LcVirlizer	Box 4	ATTAAT	344	6	Petroselinum crispum	Light responsive element
LcVirlizer	Box 4	ATTAAT	429	6	Petroselinum crispum	Light responsive element
LcVirlizer	Box 4	ATTAAT	537	6	Petroselinum crispum	Light responsive element
LcVirlizer	Box 4	ATTAAT	1500	6	Petroselinum crispum	Light responsive element
LcALKBH8A	Box 4	ATTAAT	1295	6	Petroselinum crispum	Light responsive element
LcALKBH8A	Box 4	ATTAAT	1348	6	Petroselinum crispum	Light responsive element
LcALKBH8A	Box 4	ATTAAT	1750	6	Petroselinum crispum	Light responsive element
LcALKBH8A	Box 4	ATTAAT	1803	6	Petroselinum crispum	Light responsive element
LcALKBH8A	Box 4	ATTAAT	1807	6	Petroselinum crispum	Light responsive element
LcALKBH8A	Box 4	ATTAAT	1811	6	Petroselinum crispum	Light responsive element
LcHNRNP_1	Box 4	ATTAAT	159	6	Petroselinum crispum	Light responsive element
LcHNRNP_1	Box 4	ATTAAT	426	6	Petroselinum crispum	Light responsive element
LcHNRNP_1	Box 4	ATTAAT	1560	6	Petroselinum crispum	Light responsive element
LcHNRNP_1	Box 4	ATTAAT	1586	6	Petroselinum crispum	Light responsive element
LcMTA_1	Box 4	ATTAAT	15	6	Petroselinum crispum	Light responsive element
LcMTA_1	Box 4	ATTAAT	1441	6	Petroselinum crispum	Light responsive element
LcMTA_1	Box 4	ATTAAT	1875	6	Petroselinum crispum	Light responsive element
LcFIP37_1	Box 4	ATTAAT	1022	6	Petroselinum crispum	Light responsive element
LcFIP37_1	Box 4	ATTAAT	1112	6	Petroselinum crispum	Light responsive element
LcCPSF30_2	Box 4	ATTAAT	239	6	Petroselinum crispum	Light responsive element
LcCPSF30_2	Box 4	ATTAAT	1188	6	Petroselinum crispum	Light responsive element
LcCPSF30_2	Box 4	ATTAAT	1399	6	Petroselinum crispum	Light responsive element
LcECT2&4	Box 4	ATTAAT	216	6	Petroselinum crispum	Light responsive element
LcECT2&4	Box 4	ATTAAT	279	6	Petroselinum crispum	Light responsive element
LcECT2&4	Box 4	ATTAAT	343	6	Petroselinum crispum	Light responsive element
LcECT2&4	Box 4	ATTAAT	532	6	Petroselinum crispum	Light responsive element
LcECT2&4	Box 4	ATTAAT	564	6	Petroselinum crispum	Light responsive element
LcECT2&4	Box 4	ATTAAT	871	6	Petroselinum crispum	Light responsive element
LcECT2&4	Box 4	ATTAAT	1263	6	Petroselinum crispum	Light responsive element
LcECT5	Box 4	ATTAAT	167	6	Petroselinum crispum	Light responsive element
LcECT5	Box 4	ATTAAT	537	6	Petroselinum crispum	Light responsive element
LcALKBH10A	Box 4	ATTAAT	86	6	Petroselinum crispum	Light responsive element
LcALKBH10A	Box 4	ATTAAT	876	6	Petroselinum crispum	Light responsive element
LcALKBH10A	Box 4	ATTAAT	1326	6	Petroselinum crispum	Light responsive element
LcALKBH8B	Box 4	ATTAAT	258	6	Petroselinum crispum	Light responsive element
LcALKBH8B	Box 4	ATTAAT	325	6	Petroselinum crispum	Light responsive element
LcALKBH8B	Box 4	ATTAAT	491	6	Petroselinum crispum	Light responsive element
LcALKBH8B	Box 4	ATTAAT	705	6	Petroselinum crispum	Light responsive element
LcCPSF30_1	Box 4	ATTAAT	612	6	Petroselinum crispum	Light responsive element
LcCPSF30_1	Box 4	ATTAAT	710	6	Petroselinum crispum	Light responsive element
LcCPSF30_1	Box 4	ATTAAT	1039	6	Petroselinum crispum	Light responsive element
LcCPSF30_1	Box 4	ATTAAT	1770	6	Petroselinum crispum	Light responsive element
LcALKBH1B	Box 4	ATTAAT	468	6	Petroselinum crispum	Light responsive element
LcALKBH1B	Box 4	ATTAAT	730	6	Petroselinum crispum	Light responsive element
LcALKBH1B	Box 4	ATTAAT	1467	6	Petroselinum crispum	Light responsive element
LcFIP37_2	Box 4	ATTAAT	542	6	Petroselinum crispum	Light responsive element
LcFIP37_2	Box 4	ATTAAT	592	6	Petroselinum crispum	Light responsive element
LcALKBH9B	Box II	TGGTAATAA	190	9	Solanum tuberosum	Light responsive element
LcALKBH9B	Box II	TGGTAATAA	250	9	Solanum tuberosum	Light responsive element
LcALKBH9C	Box II	TGGTAATAA	512	9	Solanum tuberosum	Light responsive element
LcECT10	Box II	TGGTAATAA	1747	9	Solanum tuberosum	Light responsive element
LcALKBH10A	Box II	TGGTAATAA	3	9	Solanum tuberosum	Light responsive element
LcALKBH9C	chs-CMA1a	TTACTTAA	875	8	Daucus carota	Light responsive element
LcALKBH9A	chs-CMA1a	TTACTTAA	1677	8	Daucus carota	Light responsive element
LcECT8	chs-CMA1a	TTACTTAA	1815	8	Daucus carota	Light responsive element
LcALKBH8B	chs-CMA1a	TTACTTAA	679	8	Daucus carota	Light responsive element
LcALKBH8B	chs-CMA1a	TTACTTAA	1807	8	Daucus carota	Light responsive element
LcALKBH1B	chs-CMA1a	TTACTTAA	1743	8	Daucus carota	Light responsive element
LcMTA_1	GA-motif	ATAGATAA	1061	8	Arabidopsis thaliana	Light responsive element
LcALKBH10A	GA-motif	ATAGATAA	765	8	Arabidopsis thaliana	Light responsive element
LcALKBH8B	GA-motif	ATAGATAA	1835	8	Arabidopsis thaliana	Light responsive element
LcECT8	Gap-box	CAAATGAA(A/G)A	1952	9.5	Arabidopsis thaliana	Light responsive element
LcALKBH9C	GATA-motif	AAGGATAAGG	1830	9	Solanum tuberosum	Light responsive element
LcECT1&3	GATA-motif	AAGATAAGATT	1325	10	Arabidopsis thaliana	Light responsive element
LcALKBH6	GATA-motif	GATAGGG	477	7	Pisum sativum	Light responsive element
LcMTA_2	GATA-motif	AAGGATAAGG	1379	9	Solanum tuberosum	Light responsive element
LcMTA_2	GATA-motif	AAGGATAAGG	1567	9	Solanum tuberosum	Light responsive element
LcECT6&7	GATA-motif	GATAGGG	928	7	Pisum sativum	Light responsive element
LcECT10	GATA-motif	AAGGATAAGG	1450	9	Solanum tuberosum	Light responsive element
LcALKBH1C&1D	GATA-motif	AAGGATAAGG	1090	9	Solanum tuberosum	Light responsive element
LcHNRNP_1	GATA-motif	GATAGGG	1134	7	Pisum sativum	Light responsive element
LcCPSF30_2	GATA-motif	GATAGGG	498	7	Pisum sativum	Light responsive element
LcECT2&4	GATA-motif	AAGATAAGATT	495	10	Arabidopsis thaliana	Light responsive element
LcALKBH1B	GATA-motif	GATAGGA	562	7	Arabidopsis thaliana	Light responsive element
LcALKBH1B	GATA-motif	GATAGGG	597	7	Pisum sativum	Light responsive element
LcALKBH1B	GATA-motif	GATAGGA	1007	7	Arabidopsis thaliana	Light responsive element
LcFIP37_4	GATA-motif	AAGATAAGATT	662	10	Arabidopsis thaliana	Light responsive element
LcFIP37_3	GATA-motif	GATAGGA	9	7	Arabidopsis thaliana	Light responsive element
LcALKBH9B	G-Box	CACGTT	257	6	Pisum sativum	Light responsive element
LcALKBH9B	G-box	tcCACGTGTCACT	56	12	Glycine max	Light responsive element
LcALKBH9B	G-box	CACGTC	569	6	Zea mays	Light responsive element
LcALKBH9C	G-Box	CACGTT	1177	6	Pisum sativum	Light responsive element
LcECT11	G-box	CACGAC	485	6	Zea mays	Light responsive element
LcECT1&3	G-Box	CACGTT	157	6	Pisum sativum	Light responsive element
LcECT1&3	G-box	TAAACGTG	157	8	Brassica oleracea	Light responsive element
LcECT1&3	G-box	CACGTC	428	6	Zea mays	Light responsive element
LcECT9	G-box	CACGTC	251	6	Zea mays	Light responsive element
LcECT9	G-box	CACGTG	634	6	Arabidopsis thaliana	Light responsive element
LcECT9	G-Box	CACGTGAAA	631	9	Pisum sativum	Light responsive element
LcECT9	G-Box	CACGTG	634	6	Pisum sativum	Light responsive element
LcECT9	G-Box	CACGTT	1669	6	Pisum sativum	Light responsive element
LcALKBH1A	G-box	GCCACGTGGA	166	9	Arabidopsis thaliana	Light responsive element
LcALKBH1A	G-box	CACGTG	168	6	Arabidopsis thaliana	Light responsive element
LcALKBH1A	G-box	CACGAC	285	6	Zea mays	Light responsive element
LcALKBH1A	G-box	CACGTG	726	6	Arabidopsis thaliana	Light responsive element
LcALKBH1A	G-box	TACGTG	1968	6	Arabidopsis thaliana	Light responsive element
LcALKBH1A	G-Box	CACGTG	168	6	Pisum sativum	Light responsive element
LcALKBH1A	G-Box	CACGTG	726	6	Pisum sativum	Light responsive element
LcALKBH9A	G-Box	CACGTT	415	6	Pisum sativum	Light responsive element
LcALKBH9A	G-Box	CACGTT	1453	6	Pisum sativum	Light responsive element
LcALKBH2	G-box	CCACGTAA	768	8	Brassica napus	Light responsive element
LcALKBH2	G-box	TACGTG	769	6	Arabidopsis thaliana	Light responsive element
LcALKBH2	G-box	CACGAC	797	6	Zea mays	Light responsive element
LcALKBH2	G-box	CACGAC	1745	6	Zea mays	Light responsive element
LcALKBH2	G-Box	CACGTT	997	6	Pisum sativum	Light responsive element
LcALKBH2	G-Box	CACGTT	1647	6	Pisum sativum	Light responsive element
LcECT8	G-Box	CACGTT	638	6	Pisum sativum	Light responsive element
LcECT8	G-box	CACGTC	1652	6	Zea mays	Light responsive element
LcHNRNP_2	G-box	ACACGTGGC	1738	9	Brassica napus	Light responsive element
LcHNRNP_2	G-box	CACGTG	1739	6	Arabidopsis thaliana	Light responsive element
LcHNRNP_2	G-Box	CACGTG	1739	6	Pisum sativum	Light responsive element
LcECT6&7	G-box	CACGAC	255	6	Zea mays	Light responsive element
LcECT6&7	G-box	TACGTG	941	6	Arabidopsis thaliana	Light responsive element
LcALKBH1C&1D	G-Box	CACGTG	994	6	Pisum sativum	Light responsive element
LcALKBH1C&1D	G-box	CCACGTAA	874	8	Brassica napus	Light responsive element
LcALKBH1C&1D	G-box	TACGTG	875	6	Arabidopsis thaliana	Light responsive element
LcALKBH1C&1D	G-box	GCCACGTGGA	992	9	Arabidopsis thaliana	Light responsive element
LcALKBH1C&1D	G-box	CACGTG	994	6	Arabidopsis thaliana	Light responsive element
LcALKBH1C&1D	G-box	tgACACGTGGCA	1014	11	Lycopersicon esculentum	Light responsive element
LcALKBH1C&1D	G-box	CACGTC	1062	6	Zea mays	Light responsive element
LcHNRNP_1	G-box	CACGTG	919	6	Arabidopsis thaliana	Light responsive element
LcHNRNP_1	G-box	tgACACGTGGCA	1087	11	Lycopersicon esculentum	Light responsive element
LcHNRNP_1	G-box	ACACGTGGC	1088	9	Brassica napus	Light responsive element
LcHNRNP_1	G-box	CACGTG	1090	6	Arabidopsis thaliana	Light responsive element
LcHNRNP_1	G-box	CACGAC	1701	6	Zea mays	Light responsive element
LcHNRNP_1	G-Box	CACGTGAAA	916	9	Pisum sativum	Light responsive element
LcHNRNP_1	G-Box	CACGTG	919	6	Pisum sativum	Light responsive element
LcHNRNP_1	G-Box	CACGTG	1090	6	Pisum sativum	Light responsive element
LcMTA_1	G-box	CACGAC	1644	6	Zea mays	Light responsive element
LcFIP37_1	G-box	TACGTG	444	6	Arabidopsis thaliana	Light responsive element
LcFIP37_1	G-box	CACGAC	847	6	Zea mays	Light responsive element
LcFIP37_1	G-box	CACGTC	1303	6	Zea mays	Light responsive element
LcFIP37_1	G-box	CACGTC	1845	6	Zea mays	Light responsive element
LcCPSF30_2	G-box	CACGTC	922	6	Zea mays	Light responsive element
LcECT2&4	G-box	TACGTG	818	6	Arabidopsis thaliana	Light responsive element
LcECT2&4	G-box	CAGACGTGGCA	1627	10	Nicotiana plumbaginifolia	Light responsive element
LcECT2&4	G-box	TACGTG	1630	6	Arabidopsis thaliana	Light responsive element
LcECT5	G-box	CACGAC	820	6	Zea mays	Light responsive element
LcALKBH10A	G-Box	CACGTG	1478	6	Pisum sativum	Light responsive element
LcALKBH10A	G-box	CACGTC	922	6	Zea mays	Light responsive element
LcALKBH10A	G-box	CACGTG	1478	6	Arabidopsis thaliana	Light responsive element
LcALKBH10A	G-box	GCCACGTGGA	1611	9	Arabidopsis thaliana	Light responsive element
LcALKBH10A	G-box	TACGTG	1613	6	Arabidopsis thaliana	Light responsive element
LcALKBH10A	G-box	CACGTC	1672	6	Zea mays	Light responsive element
LcALKBH8B	G-box	TACGTG	1591	6	Arabidopsis thaliana	Light responsive element
LcCPSF30_1	G-box	CACGTC	581	6	Zea mays	Light responsive element
LcCPSF30_1	G-Box	CACGTT	46	6	Pisum sativum	Light responsive element
LcALKBH1B	G-box	CACGAC	1590	6	Zea mays	Light responsive element
LcFIP37_2	G-box	CCACGTAA	366	8	Brassica napus	Light responsive element
LcFIP37_2	G-box	TACGTG	367	6	Arabidopsis thaliana	Light responsive element
LcECT1&3	GT1-motif	GGTTAA	1149	6	Arabidopsis thaliana	Light responsive element
LcALKBH6	GT1-motif	GGTTAA	1365	6	Arabidopsis thaliana	Light responsive element
LcALKBH6	GT1-motif	GGTTAAT	1544	7	Avena sativa	Light responsive element
LcALKBH6	GT1-motif	GGTTAA	1772	6	Arabidopsis thaliana	Light responsive element
LcECT9	GT1-motif	GGTTAAT	1486	7	Avena sativa	Light responsive element
LcECT9	GT1-motif	GGTTAA	1754	6	Arabidopsis thaliana	Light responsive element
LcALKBH1A	GT1-motif	GGTTAA	802	6	Arabidopsis thaliana	Light responsive element
LcALKBH1A	GT1-motif	GGTTAA	830	6	Arabidopsis thaliana	Light responsive element
LcALKBH1A	GT1-motif	GGTTAAT	1093	7	Avena sativa	Light responsive element
LcALKBH1A	GT1-motif	GGTTAA	1094	6	Arabidopsis thaliana	Light responsive element
LcALKBH1A	GT1-motif	GGTTAA	1703	6	Arabidopsis thaliana	Light responsive element
LcALKBH2	GT1-motif	GGTTAA	955	6	Arabidopsis thaliana	Light responsive element
LcECT8	GT1-motif	GGTTAA	1745	6	Arabidopsis thaliana	Light responsive element
LcHNRNP_2	GT1-motif	GGTTAA	515	6	Arabidopsis thaliana	Light responsive element
LcECT6&7	GT1-motif	GTGTGTGAA	1527	9	Solanum tuberosum	Light responsive element
LcHNRNP_1	GT1-motif	GGTTAAT	1519	7	Avena sativa	Light responsive element
LcHNRNP_1	GT1-motif	GGTTAAT	1695	7	Avena sativa	Light responsive element
LcHNRNP_1	GT1-motif	GGTTAA	1696	6	Arabidopsis thaliana	Light responsive element
LcFIP37_1	GT1-motif	GGTTAA	1689	6	Arabidopsis thaliana	Light responsive element
LcECT2&4	GT1-motif	GGTTAA	49	6	Arabidopsis thaliana	Light responsive element
LcECT2&4	GT1-motif	GGTTAAT	1675	7	Avena sativa	Light responsive element
LcECT2&4	GT1-motif	GGTTAA	1676	6	Arabidopsis thaliana	Light responsive element
LcALKBH8B	GT1-motif	GGTTAA	677	6	Arabidopsis thaliana	Light responsive element
LcALKBH8B	GT1-motif	GGTTAA	1254	6	Arabidopsis thaliana	Light responsive element
LcCPSF30_1	GT1-motif	GGTTAA	1290	6	Arabidopsis thaliana	Light responsive element
LcFIP37_4	GT1-motif	GGTTAA	551	6	Arabidopsis thaliana	Light responsive element
LcFIP37_4	GT1-motif	GGTTAA	821	6	Arabidopsis thaliana	Light responsive element
LcFIP37_2	GT1-motif	GGTTAA	74	6	Arabidopsis thaliana	Light responsive element
LcFIP37_3	GT1-motif	GGTTAA	138	6	Arabidopsis thaliana	Light responsive element
LcFIP37_3	GT1-motif	GTGTGTGAA	1424	9	Solanum tuberosum	Light responsive element
LcFIP37_3	GTGGC-motif	GATTCTGTGGC	1591	10	Spinacia oleracea	Light responsive element
LcALKBH9B	I-box	GTATAAGGCC	1744	9	Larix laricina	Light responsive element
LcALKBH9C	I-box	ccttatcct	1830	9	Arabidopsis thaliana	Light responsive element
LcALKBH10B	I-box	GGATGAGATAAGATT	755	14	Lycopersicon esculentum	Light responsive element
LcALKBH9A	I-box	AGATAAGG	1397	8	Triticum aestivum	Light responsive element
LcALKBH2	I-box	GATAAGGGT	77	9	Arabidopsis thaliana	Light responsive element
LcECT6&7	I-box	gGATAAGGTG	926	9	Zea mays	Light responsive element
LcALKBH8A	I-box	TGATAATGT	242	9	Solanum tuberosum	Light responsive element
LcCPSF30_2	I-box	cCATATCCAAT	359	10	Flaveria trinervia	Light responsive element
LcALKBH1B	I-box	TAGATAACC	856	9	Pisum sativum	Light responsive element
LcALKBH1B	I-box	AGATAAGG	968	8	Triticum aestivum	Light responsive element
LcALKBH1B	I-box	GATAAGGGT	1035	9	Arabidopsis thaliana	Light responsive element
LcALKBH1B	I-box	TGATAATGT	1755	9	Solanum tuberosum	Light responsive element
LcFIP37_4	I-box	GATAAGGGT	1982	9	Arabidopsis thaliana	Light responsive element
LcFIP37_2	I-box	AGATAAGG	650	8	Triticum aestivum	Light responsive element
LcFIP37_2	I-box	atGATAAGGTC	994	10	Helianthus annuus	Light responsive element
LcECT6&7	LAMP-element	CTTTATCA	842	8	Pisum sativum	Light responsive element
LcECT10	LAMP-element	CTTTATCA	1417	8	Pisum sativum	Light responsive element
LcALKBH8A	LAMP-element	CTTTATCA	582	8	Pisum sativum	Light responsive element
LcALKBH8A	LAMP-element	CTTTATCA	612	8	Pisum sativum	Light responsive element
LcFIP37_1	LAMP-element	CTTTATCA	1327	8	Pisum sativum	Light responsive element
LcALKBH6	LS7	CAGATTTATTTTTA	330	13	Zea mays	Light responsive element
LcALKBH10B	Sp1	GGGCGG	466	6	Oryza sativa	Light responsive element
LcALKBH2	Sp1	GGGCGG	1628	6	Oryza sativa	Light responsive element
LcFIP37_1	Sp1	GGGCGG	1504	6	Oryza sativa	Light responsive element
LcALKBH10B	TCCC-motif	TCTCCCT	1557	7	Spinacia oleracea	Light responsive element
LcALKBH10B	TCCC-motif	TCTCCCT	1824	7	Spinacia oleracea	Light responsive element
LcALKBH2	TCCC-motif	TCTCCCT	881	7	Spinacia oleracea	Light responsive element
LcCPSF30_2	TCCC-motif	TCTCCCT	495	7	Spinacia oleracea	Light responsive element
LcALKBH9B	TCT-motif	TCTTAC	1583	6	Arabidopsis thaliana	Light responsive element
LcECT11	TCT-motif	TCTTAC	1940	6	Arabidopsis thaliana	Light responsive element
LcECT1&3	TCT-motif	TCTTAC	1533	6	Arabidopsis thaliana	Light responsive element
LcECT1&3	TCT-motif	TCTTAC	1637	6	Arabidopsis thaliana	Light responsive element
LcALKBH6	TCT-motif	TCTTAC	1483	6	Arabidopsis thaliana	Light responsive element
LcECT9	TCT-motif	TCTTAC	731	6	Arabidopsis thaliana	Light responsive element
LcALKBH1A	TCT-motif	TCTTAC	731	6	Arabidopsis thaliana	Light responsive element
LcHNRNP_2	TCT-motif	TCTTAC	526	6	Arabidopsis thaliana	Light responsive element
LcHNRNP_2	TCT-motif	TCTTAC	744	6	Arabidopsis thaliana	Light responsive element
LcECT10	TCT-motif	TCTTAC	186	6	Arabidopsis thaliana	Light responsive element
LcVirlizer	TCT-motif	TCTTAC	117	6	Arabidopsis thaliana	Light responsive element
LcVirlizer	TCT-motif	TCTTAC	684	6	Arabidopsis thaliana	Light responsive element
LcHNRNP_1	TCT-motif	TCTTAC	146	6	Arabidopsis thaliana	Light responsive element
LcMTA_1	TCT-motif	TCTTAC	1574	6	Arabidopsis thaliana	Light responsive element
LcCPSF30_2	TCT-motif	TCTTAC	914	6	Arabidopsis thaliana	Light responsive element
LcECT2&4	TCT-motif	TCTTAC	156	6	Arabidopsis thaliana	Light responsive element
LcECT5	TCT-motif	TCTTAC	440	6	Arabidopsis thaliana	Light responsive element
LcALKBH8B	TCT-motif	TCTTAC	1594	6	Arabidopsis thaliana	Light responsive element
LcCPSF30_1	TCT-motif	TCTTAC	1009	6	Arabidopsis thaliana	Light responsive element
LcALKBH1B	TCT-motif	TCTTAC	1181	6	Arabidopsis thaliana	Light responsive element
LcFIP37_4	TCT-motif	TCTTAC	626	6	Arabidopsis thaliana	Light responsive element
LcFIP37_4	TCT-motif	TCTTAC	665	6	Arabidopsis thaliana	Light responsive element
LcFIP37_4	TCT-motif	TCTTAC	959	6	Arabidopsis thaliana	Light responsive element
LcFIP37_4	TCT-motif	TCTTAC	1889	6	Arabidopsis thaliana	Light responsive element
LcFIP37_2	TCT-motif	TCTTAC	212	6	Arabidopsis thaliana	Light responsive element
LcFIP37_3	TCT-motif	TCTTAC	272	6	Arabidopsis thaliana	Light responsive element
LcFIP37_3	TCT-motif	TCTTAC	1329	6	Arabidopsis thaliana	Light responsive element
LcECT11	MRE	AACCTAA	863	7	Petroselinum crispum	MYB binding site involved in light responsive element
LcECT1&3	MRE	AACCTAA	554	7	Petroselinum crispum	MYB binding site involved in light responsive element
LcALKBH6	MRE	AACCTAA	1575	7	Petroselinum crispum	MYB binding site involved in light responsive element
LcALKBH6	MRE	AACCTAA	1724	7	Petroselinum crispum	MYB binding site involved in light responsive element
LcALKBH6	MRE	AACCTAA	1739	7	Petroselinum crispum	MYB binding site involved in light responsive element
LcALKBH2	MRE	AACCTAA	1664	7	Petroselinum crispum	MYB binding site involved in light responsive element
LcHNRNP_2	MRE	AACCTAA	890	7	Petroselinum crispum	MYB binding site involved in light responsive element
LcHNRNP_2	MRE	AACCTAA	939	7	Petroselinum crispum	MYB binding site involved in light responsive element
LcVirlizer	MRE	AACCTAA	1964	7	Petroselinum crispum	MYB binding site involved in light responsive element
LcMTA_1	MRE	AACCTAA	1938	7	Petroselinum crispum	MYB binding site involved in light responsive element
LcCPSF30_2	MRE	AACCTAA	780	7	Petroselinum crispum	MYB binding site involved in light responsive element
LcALKBH10A	MRE	AACCTAA	974	7	Petroselinum crispum	MYB binding site involved in light responsive element
LcFIP37_4	MRE	AACCTAA	775	7	Petroselinum crispum	MYB binding site involved in light responsive element
LcFIP37_4	MRE	AACCTAA	1046	7	Petroselinum crispum	MYB binding site involved in light responsive element
LcFIP37_4	MRE	AACCTAA	1382	7	Petroselinum crispum	MYB binding site involved in light responsive element
LcFIP37_4	MRE	AACCTAA	1690	7	Petroselinum crispum	MYB binding site involved in light responsive element
LcFIP37_2	MRE	AACCTAA	28	7	Petroselinum crispum	MYB binding site involved in light responsive element
LcFIP37_2	MRE	AACCTAA	1147	7	Petroselinum crispum	MYB binding site involved in light responsive element
LcFIP37_2	MRE	AACCTAA	1247	7	Petroselinum crispum	MYB binding site involved in light responsive element
LcFIP37_2	MRE	AACCTAA	1502	7	Petroselinum crispum	MYB binding site involved in light responsive element
LcFIP37_2	MRE	AACCTAA	1615	7	Petroselinum crispum	MYB binding site involved in light responsive element
LcFIP37_2	MRE	AACCTAA	1919	7	Petroselinum crispum	MYB binding site involved in light responsive element
LcFIP37_3	MRE	AACCTAA	124	7	Petroselinum crispum	MYB binding site involved in light responsive element
LcFIP37_3	MRE	AACCTAA	360	7	Petroselinum crispum	MYB binding site involved in light responsive element
LcFIP37_3	MRE	AACCTAA	715	7	Petroselinum crispum	MYB binding site involved in light responsive element
LcFIP37_3	MRE	AACCTAA	828	7	Petroselinum crispum	MYB binding site involved in light responsive element
LcFIP37_3	MRE	AACCTAA	1130	7	Petroselinum crispum	MYB binding site involved in light responsive element
LcALKBH9B	TGA-element	AACGAC	1150	6	Brassica oleracea	Auxin-responsive element
LcALKBH1C&1D	AuxRR-core	GGTCCAT	1751	7	Nicotiana tabacum	Auxin-responsive element
LcALKBH9A	AuxRR-core	GGTCCAT	253	7	Nicotiana tabacum	Auxin-responsive element
LcECT8	AuxRR-core	GGTCCAT	450	7	Nicotiana tabacum	Auxin-responsive element
LcECT8	AuxRR-core	GGTCCAT	1708	7	Nicotiana tabacum	Auxin-responsive element
LcVirlizer	AuxRR-core	GGTCCAT	242	7	Nicotiana tabacum	Auxin-responsive element
LcCPSF30_2	AuxRR-core	GGTCCAT	353	7	Nicotiana tabacum	Auxin-responsive element
LcALKBH1A	TGA-element	AACGAC	303	6	Brassica oleracea	Auxin-responsive element
LcALKBH1A	TGA-element	AACGAC	1774	6	Brassica oleracea	Auxin-responsive element
LcALKBH1A	TGA-element	AACGAC	1825	6	Brassica oleracea	Auxin-responsive element
LcALKBH2	TGA-element	AACGAC	1182	6	Brassica oleracea	Auxin-responsive element
LcECT6&7	TGA-element	AACGAC	1456	6	Brassica oleracea	Auxin-responsive element
LcECT2&4	TGA-element	AACGAC	1518	6	Brassica oleracea	Auxin-responsive element
LcECT5	TGA-box	TGACGTAA	1203	8	Glycine max	Auxin-responsive element
LcFIP37_4	TGA-element	AACGAC	1702	6	Brassica oleracea	Auxin-responsive element
LcFIP37_2	TGA-element	AACGAC	1931	6	Brassica oleracea	Auxin-responsive element
LcFIP37_3	TGA-element	AACGAC	1142	6	Brassica oleracea	Auxin-responsive element
LcFIP37_3	TGA-element	AACGAC	1814	6	Brassica oleracea	Auxin-responsive element
LcALKBH9B	ABRE	ACGTG	257	5	Arabidopsis thaliana	Abscisic acid responsive element
LcALKBH9B	ABRE	ACGTG	570	5	Arabidopsis thaliana	Abscisic acid responsive element
LcALKBH9C	ABRE	ACGTG	1178	5	Arabidopsis thaliana	Abscisic acid responsive element
LcECT1&3	ABRE	ACGTG	157	5	Arabidopsis thaliana	Abscisic acid responsive element
LcECT1&3	ABRE	ACGTG	429	5	Arabidopsis thaliana	Abscisic acid responsive element
LcECT9	ABRE	ACGTG	251	5	Arabidopsis thaliana	Abscisic acid responsive element
LcECT9	ABRE	CACGTG	634	6	Arabidopsis thaliana	Abscisic acid responsive element
LcECT9	ABRE	ACGTG	635	5	Arabidopsis thaliana	Abscisic acid responsive element
LcECT9	ABRE	ACGTG	1670	5	Arabidopsis thaliana	Abscisic acid responsive element
LcALKBH1A	ABRE	GACACGTGGC	166	9	Triticum aestivum	Abscisic acid responsive element
LcALKBH1A	ABRE	CACGTG	168	6	Arabidopsis thaliana	Abscisic acid responsive element
LcALKBH1A	ABRE	ACGTG	169	5	Arabidopsis thaliana	Abscisic acid responsive element
LcALKBH1A	ABRE	CACGTG	726	6	Arabidopsis thaliana	Abscisic acid responsive element
LcALKBH1A	ABRE	ACGTG	727	5	Arabidopsis thaliana	Abscisic acid responsive element
LcALKBH1A	ABRE	ACGTG	1969	5	Arabidopsis thaliana	Abscisic acid responsive element
LcALKBH9A	ABRE	AACCCGG	403	7	Arabidopsis thaliana	Abscisic acid responsive element
LcALKBH9A	ABRE	ACGTG	416	5	Arabidopsis thaliana	Abscisic acid responsive element
LcALKBH9A	ABRE	GACACGTGGC	1451	9	Triticum aestivum	Abscisic acid responsive element
LcALKBH9A	ABRE	ACGTG	1453	5	Arabidopsis thaliana	Abscisic acid responsive element
LcALKBH2	ABRE	ACGTG	770	5	Arabidopsis thaliana	Abscisic acid responsive element
LcALKBH2	ABRE	ACGTG	997	5	Arabidopsis thaliana	Abscisic acid responsive element
LcALKBH2	ABRE	ACGTG	1647	5	Arabidopsis thaliana	Abscisic acid responsive element
LcECT8	ABRE	ACGTG	639	5	Arabidopsis thaliana	Abscisic acid responsive element
LcECT8	ABRE	ACGTG	1653	5	Arabidopsis thaliana	Abscisic acid responsive element
LcHNRNP_2	ABRE	GACACGTGGC	1737	9	Triticum aestivum	Abscisic acid responsive element
LcHNRNP_2	ABRE	CACGTG	1739	6	Arabidopsis thaliana	Abscisic acid responsive element
LcHNRNP_2	ABRE	ACGTG	1740	5	Arabidopsis thaliana	Abscisic acid responsive element
LcECT6&7	ABRE	ACGTG	941	5	Arabidopsis thaliana	Abscisic acid responsive element
LcECT10	ABRE	TACGGTC	1056	7	Arabidopsis thaliana	Abscisic acid responsive element
LcALKBH1C&1D	ABRE	ACGTG	876	5	Arabidopsis thaliana	Abscisic acid responsive element
LcALKBH1C&1D	ABRE	CACGTG	994	6	Arabidopsis thaliana	Abscisic acid responsive element
LcALKBH1C&1D	ABRE	ACGTG	995	5	Arabidopsis thaliana	Abscisic acid responsive element
LcALKBH1C&1D	ABRE	GACACGTGGC	1015	9	Triticum aestivum	Abscisic acid responsive element
LcALKBH1C&1D	ABRE	ACGTG	1063	5	Arabidopsis thaliana	Abscisic acid responsive element
LcHNRNP_1	ABRE	CACGTG	919	6	Arabidopsis thaliana	Abscisic acid responsive element
LcHNRNP_1	ABRE	ACGTG	920	5	Arabidopsis thaliana	Abscisic acid responsive element
LcHNRNP_1	ABRE	GCAACGTGTC	1088	9	Hordeum vulgare	Abscisic acid responsive element
LcHNRNP_1	ABRE	CACGTG	1090	6	Arabidopsis thaliana	Abscisic acid responsive element
LcHNRNP_1	ABRE	ACGTG	1091	5	Arabidopsis thaliana	Abscisic acid responsive element
LcMTA_1	ABRE	GCAACGTGTC	1904	9	Hordeum vulgare	Abscisic acid responsive element
LcFIP37_1	ABRE	ACGTG	444	5	Arabidopsis thaliana	Abscisic acid responsive element
LcFIP37_1	ABRE	ACGTG	1303	5	Arabidopsis thaliana	Abscisic acid responsive element
LcFIP37_1	ABRE	ACGTG	1845	5	Arabidopsis thaliana	Abscisic acid responsive element
LcCPSF30_2	ABRE	ACGTG	922	5	Arabidopsis thaliana	Abscisic acid responsive element
LcECT2&4	ABRE	ACGTG	819	5	Arabidopsis thaliana	Abscisic acid responsive element
LcECT2&4	ABRE	ACGTG	1630	5	Arabidopsis thaliana	Abscisic acid responsive element
LcALKBH10A	ABRE	ACGTG	922	5	Arabidopsis thaliana	Abscisic acid responsive element
LcALKBH10A	ABRE	CACGTG	1478	6	Arabidopsis thaliana	Abscisic acid responsive element
LcALKBH10A	ABRE	ACGTG	1479	5	Arabidopsis thaliana	Abscisic acid responsive element
LcALKBH10A	ABRE	ACGTG	1613	5	Arabidopsis thaliana	Abscisic acid responsive element
LcALKBH10A	ABRE	ACGTG	1673	5	Arabidopsis thaliana	Abscisic acid responsive element
LcALKBH8B	ABRE	ACGTG	1591	5	Arabidopsis thaliana	Abscisic acid responsive element
LcCPSF30_1	ABRE	ACGTG	47	5	Arabidopsis thaliana	Abscisic acid responsive element
LcCPSF30_1	ABRE	ACGTG	581	5	Arabidopsis thaliana	Abscisic acid responsive element
LcFIP37_2	ABRE	ACGTG	368	5	Arabidopsis thaliana	Abscisic acid responsive element
LcALKBH9B	GARE-motif	TCTGTTG	320	7	Brassica oleracea	Gibberellin-responsive element
LcALKBH9A	GARE-motif	TCTGTTG	991	7	Brassica oleracea	Gibberellin-responsive element
LcALKBH8A	GARE-motif	TCTGTTG	1198	7	Brassica oleracea	Gibberellin-responsive element
LcCPSF30_2	GARE-motif	TCTGTTG	723	7	Brassica oleracea	Gibberellin-responsive element
LcECT2&4	GARE-motif	TCTGTTG	1967	7	Brassica oleracea	Gibberellin-responsive element
LcECT5	GARE-motif	TCTGTTG	1194	7	Brassica oleracea	Gibberellin-responsive element
LcALKBH8B	GARE-motif	TCTGTTG	956	7	Brassica oleracea	Gibberellin-responsive element
LcECT2&4	CGTCA-motif	CGTCA	1170	5	Hordeum vulgare	MeJA-responsive element
LcALKBH9B	CGTCA-motif	CGTCA	568	5	Hordeum vulgare	MeJA-responsive element
LcALKBH9B	TGACG-motif	TGACG	568	5	Hordeum vulgare	MeJA-responsive element
LcALKBH6	CGTCA-motif	CGTCA	1911	5	Hordeum vulgare	MeJA-responsive element
LcALKBH6	TGACG-motif	TGACG	1911	5	Hordeum vulgare	MeJA-responsive element
LcALKBH1A	TGACG-motif	TGACG	216	5	Hordeum vulgare	MeJA-responsive element
LcALKBH1A	CGTCA-motif	CGTCA	216	5	Hordeum vulgare	MeJA-responsive element
LcALKBH10B	CGTCA-motif	CGTCA	495	5	Hordeum vulgare	MeJA-responsive element
LcALKBH10B	CGTCA-motif	CGTCA	1190	5	Hordeum vulgare	MeJA-responsive element
LcALKBH10B	TGACG-motif	TGACG	495	5	Hordeum vulgare	MeJA-responsive element
LcALKBH10B	TGACG-motif	TGACG	1190	5	Hordeum vulgare	MeJA-responsive element
LcALKBH2	TGACG-motif	TGACG	317	5	Hordeum vulgare	MeJA-responsive element
LcALKBH2	TGACG-motif	TGACG	1973	5	Hordeum vulgare	MeJA-responsive element
LcALKBH2	CGTCA-motif	CGTCA	317	5	Hordeum vulgare	MeJA-responsive element
LcALKBH2	CGTCA-motif	CGTCA	1973	5	Hordeum vulgare	MeJA-responsive element
LcECT8	CGTCA-motif	CGTCA	1651	5	Hordeum vulgare	MeJA-responsive element
LcECT8	TGACG-motif	TGACG	1651	5	Hordeum vulgare	MeJA-responsive element
LcHNRNP_2	TGACG-motif	TGACG	1814	5	Hordeum vulgare	MeJA-responsive element
LcHNRNP_2	CGTCA-motif	CGTCA	1814	5	Hordeum vulgare	MeJA-responsive element
LcECT6&7	CGTCA-motif	CGTCA	1417	5	Hordeum vulgare	MeJA-responsive element
LcECT6&7	TGACG-motif	TGACG	1417	5	Hordeum vulgare	MeJA-responsive element
LcALKBH1C&1D	CGTCA-motif	CGTCA	274	5	Hordeum vulgare	MeJA-responsive element
LcALKBH1C&1D	CGTCA-motif	CGTCA	734	5	Hordeum vulgare	MeJA-responsive element
LcALKBH1C&1D	CGTCA-motif	CGTCA	1061	5	Hordeum vulgare	MeJA-responsive element
LcALKBH1C&1D	TGACG-motif	TGACG	274	5	Hordeum vulgare	MeJA-responsive element
LcALKBH1C&1D	TGACG-motif	TGACG	734	5	Hordeum vulgare	MeJA-responsive element
LcALKBH1C&1D	TGACG-motif	TGACG	1061	5	Hordeum vulgare	MeJA-responsive element
LcVirlizer	CGTCA-motif	CGTCA	110	5	Hordeum vulgare	MeJA-responsive element
LcVirlizer	TGACG-motif	TGACG	110	5	Hordeum vulgare	MeJA-responsive element
LcHNRNP_1	TGACG-motif	TGACG	67	5	Hordeum vulgare	MeJA-responsive element
LcHNRNP_1	TGACG-motif	TGACG	568	5	Hordeum vulgare	MeJA-responsive element
LcHNRNP_1	CGTCA-motif	CGTCA	67	5	Hordeum vulgare	MeJA-responsive element
LcHNRNP_1	CGTCA-motif	CGTCA	568	5	Hordeum vulgare	MeJA-responsive element
LcMTA_1	TGACG-motif	TGACG	1920	5	Hordeum vulgare	MeJA-responsive element
LcMTA_1	CGTCA-motif	CGTCA	1920	5	Hordeum vulgare	MeJA-responsive element
LcFIP37_1	CGTCA-motif	CGTCA	1624	5	Hordeum vulgare	MeJA-responsive element
LcFIP37_1	CGTCA-motif	CGTCA	1847	5	Hordeum vulgare	MeJA-responsive element
LcFIP37_1	TGACG-motif	TGACG	1624	5	Hordeum vulgare	MeJA-responsive element
LcFIP37_1	TGACG-motif	TGACG	1847	5	Hordeum vulgare	MeJA-responsive element
LcCPSF30_2	CGTCA-motif	CGTCA	1797	5	Hordeum vulgare	MeJA-responsive element
LcCPSF30_2	TGACG-motif	TGACG	1797	5	Hordeum vulgare	MeJA-responsive element
LcECT2&4	TGACG-motif	TGACG	1170	5	Hordeum vulgare	MeJA-responsive element
LcECT5	TGACG-motif	TGACG	743	5	Hordeum vulgare	MeJA-responsive element
LcECT5	TGACG-motif	TGACG	1206	5	Hordeum vulgare	MeJA-responsive element
LcECT5	TGACG-motif	TGACG	1657	5	Hordeum vulgare	MeJA-responsive element
LcECT5	CGTCA-motif	CGTCA	743	5	Hordeum vulgare	MeJA-responsive element
LcECT5	CGTCA-motif	CGTCA	1206	5	Hordeum vulgare	MeJA-responsive element
LcECT5	CGTCA-motif	CGTCA	1657	5	Hordeum vulgare	MeJA-responsive element
LcALKBH8B	CGTCA-motif	CGTCA	598	5	Hordeum vulgare	MeJA-responsive element
LcALKBH8B	TGACG-motif	TGACG	598	5	Hordeum vulgare	MeJA-responsive element
LcCPSF30_1	TGACG-motif	TGACG	1716	5	Hordeum vulgare	MeJA-responsive element
LcCPSF30_1	CGTCA-motif	CGTCA	1716	5	Hordeum vulgare	MeJA-responsive element
LcALKBH1B	TGACG-motif	TGACG	581	5	Hordeum vulgare	MeJA-responsive element
LcALKBH1B	TGACG-motif	TGACG	1969	5	Hordeum vulgare	MeJA-responsive element
LcALKBH1B	CGTCA-motif	CGTCA	581	5	Hordeum vulgare	MeJA-responsive element
LcALKBH1B	CGTCA-motif	CGTCA	1969	5	Hordeum vulgare	MeJA-responsive element
LcALKBH9B	TCA-element	TCAGAAGAGG	1964	9	Brassica oleracea	Salicylic acid responsive element
LcALKBH9A	TCA-element	TCAGAAGAGG	1015	9	Brassica oleracea	Salicylic acid responsive element
LcMTA_2	TCA-element	CCATCTTTTT	1391	9	Nicotiana tabacum	Salicylic acid responsive element
LcECT8	TCA-element	CCATCTTTTT	366	9	Nicotiana tabacum	Salicylic acid responsive element
LcHNRNP_2	TCA-element	CCATCTTTTT	1833	9	Nicotiana tabacum	Salicylic acid responsive element
LcECT6&7	TCA-element	CCATCTTTTT	476	9	Nicotiana tabacum	Salicylic acid responsive element
LcECT6&7	TCA-element	CCATCTTTTT	1119	9	Nicotiana tabacum	Salicylic acid responsive element
LcVirlizer	TCA-element	CCATCTTTTT	690	9	Nicotiana tabacum	Salicylic acid responsive element
LcALKBH8A	TCA-element	CCATCTTTTT	1477	9	Nicotiana tabacum	Salicylic acid responsive element
LcFIP37_1	TCA-element	CCATCTTTTT	1693	10	Nicotiana tabacum	Salicylic acid responsive element
LcFIP37_1	TCA-element	CCATCTTTTT	1808	9	Nicotiana tabacum	Salicylic acid responsive element
LcALKBH10A	TCA-element	CCATCTTTTT	1034	9	Nicotiana tabacum	Salicylic acid responsive element
LcALKBH8B	TCA-element	CCATCTTTTT	103	9	Nicotiana tabacum	Salicylic acid responsive element
LcFIP37_4	TCA-element	CCATCTTTTT	1955	9	Nicotiana tabacum	Salicylic acid responsive element
LcFIP37_2	TCA-element	TCAGAAGAGG	967	9	Brassica oleracea	Salicylic acid responsive element
LcFIP37_3	TCA-element	CCATCTTTTT	1395	9	Nicotiana tabacum	Salicylic acid responsive element
LcALKBH9B	ARE	AAACCA	85	6	Zea mays	Anaerobic induction element
LcALKBH9B	ARE	AAACCA	439	6	Zea mays	Anaerobic induction element
LcALKBH9B	ARE	AAACCA	716	6	Zea mays	Anaerobic induction element
LcECT11	ARE	AAACCA	707	6	Zea mays	Anaerobic induction element
LcECT11	ARE	AAACCA	810	6	Zea mays	Anaerobic induction element
LcECT11	ARE	AAACCA	1344	6	Zea mays	Anaerobic induction element
LcECT11	ARE	AAACCA	1727	6	Zea mays	Anaerobic induction element
LcECT1&3	ARE	AAACCA	442	6	Zea mays	Anaerobic induction element
LcALKBH10B	ARE	AAACCA	1194	6	Zea mays	Anaerobic induction element
LcALKBH2	ARE	AAACCA	713	6	Zea mays	Anaerobic induction element
LcALKBH2	ARE	AAACCA	1736	6	Zea mays	Anaerobic induction element
LcALKBH2	ARE	AAACCA	1938	6	Zea mays	Anaerobic induction element
LcMTA_2	ARE	AAACCA	568	6	Zea mays	Anaerobic induction element
LcMTA_2	ARE	AAACCA	897	6	Zea mays	Anaerobic induction element
LcMTA_2	ARE	AAACCA	1044	6	Zea mays	Anaerobic induction element
LcMTA_2	ARE	AAACCA	1232	6	Zea mays	Anaerobic induction element
LcMTA_2	ARE	AAACCA	1900	6	Zea mays	Anaerobic induction element
LcECT8	ARE	AAACCA	1339	6	Zea mays	Anaerobic induction element
LcHNRNP_2	ARE	AAACCA	174	6	Zea mays	Anaerobic induction element
LcHNRNP_2	ARE	AAACCA	608	6	Zea mays	Anaerobic induction element
LcHNRNP_2	ARE	AAACCA	787	6	Zea mays	Anaerobic induction element
LcHNRNP_2	ARE	AAACCA	1055	6	Zea mays	Anaerobic induction element
LcHNRNP_2	ARE	AAACCA	1531	6	Zea mays	Anaerobic induction element
LcECT6&7	ARE	AAACCA	1616	6	Zea mays	Anaerobic induction element
LcECT10	ARE	AAACCA	334	6	Zea mays	Anaerobic induction element
LcECT10	ARE	AAACCA	344	6	Zea mays	Anaerobic induction element
LcECT10	ARE	AAACCA	387	6	Zea mays	Anaerobic induction element
LcECT10	ARE	AAACCA	1659	6	Zea mays	Anaerobic induction element
LcALKBH1C&1D	ARE	AAACCA	344	6	Zea mays	Anaerobic induction element
LcALKBH1C&1D	ARE	AAACCA	1480	6	Zea mays	Anaerobic induction element
LcALKBH1C&1D	ARE	AAACCA	1652	6	Zea mays	Anaerobic induction element
LcALKBH1C&1D	ARE	AAACCA	1912	6	Zea mays	Anaerobic induction element
LcVirlizer	ARE	AAACCA	250	6	Zea mays	Anaerobic induction element
LcVirlizer	ARE	AAACCA	1379	6	Zea mays	Anaerobic induction element
LcVirlizer	ARE	AAACCA	1918	6	Zea mays	Anaerobic induction element
LcALKBH8A	ARE	AAACCA	925	6	Zea mays	Anaerobic induction element
LcALKBH8A	ARE	AAACCA	1471	6	Zea mays	Anaerobic induction element
LcHNRNP_1	ARE	AAACCA	1902	6	Zea mays	Anaerobic induction element
LcMTA_1	ARE	AAACCA	39	6	Zea mays	Anaerobic induction element
LcMTA_1	ARE	AAACCA	430	6	Zea mays	Anaerobic induction element
LcFIP37_1	ARE	AAACCA	113	6	Zea mays	Anaerobic induction element
LcFIP37_1	ARE	AAACCA	494	6	Zea mays	Anaerobic induction element
LcFIP37_1	ARE	AAACCA	1874	6	Zea mays	Anaerobic induction element
LcCPSF30_2	ARE	AAACCA	37	6	Zea mays	Anaerobic induction element
LcCPSF30_2	ARE	AAACCA	560	6	Zea mays	Anaerobic induction element
LcCPSF30_2	ARE	AAACCA	1959	6	Zea mays	Anaerobic induction element
LcECT2&4	ARE	AAACCA	274	6	Zea mays	Anaerobic induction element
LcECT5	ARE	AAACCA	1072	6	Zea mays	Anaerobic induction element
LcALKBH10A	ARE	AAACCA	658	6	Zea mays	Anaerobic induction element
LcALKBH10A	ARE	AAACCA	1514	6	Zea mays	Anaerobic induction element
LcALKBH10A	ARE	AAACCA	1851	6	Zea mays	Anaerobic induction element
LcALKBH8B	ARE	AAACCA	661	6	Zea mays	Anaerobic induction element
LcALKBH8B	ARE	AAACCA	911	6	Zea mays	Anaerobic induction element
LcALKBH8B	ARE	AAACCA	952	6	Zea mays	Anaerobic induction element
LcALKBH1B	ARE	AAACCA	943	6	Zea mays	Anaerobic induction element
LcALKBH1B	ARE	AAACCA	1772	6	Zea mays	Anaerobic induction element
LcALKBH1B	ARE	AAACCA	1850	6	Zea mays	Anaerobic induction element
LcFIP37_2	ARE	AAACCA	371	6	Zea mays	Anaerobic induction element
LcECT11	GC-motif	CCCCCG	749	6	Zea mays	Anoxic specific inducibility
LcECT11	GC-motif	CCCCCG	1104	6	Zea mays	Anoxic specific inducibility
LcALKBH10B	GC-motif	CCCCCG	308	6	Zea mays	Anoxic specific inducibility
LcALKBH9C	MBS	CAACTG	508	6	Arabidopsis thaliana	MYB binding site involved in drought-inducibility
LcECT11	MBS	CAACTG	1584	6	Arabidopsis thaliana	MYB binding site involved in drought-inducibility
LcECT1&3	MBS	CAACTG	1312	6	Arabidopsis thaliana	MYB binding site involved in drought-inducibility
LcALKBH9A	MBS	CAACTG	775	6	Arabidopsis thaliana	MYB binding site involved in drought-inducibility
LcALKBH2	MBS	CAACTG	372	6	Arabidopsis thaliana	MYB binding site involved in drought-inducibility
LcALKBH2	MBS	CAACTG	438	6	Arabidopsis thaliana	MYB binding site involved in drought-inducibility
LcALKBH2	MBS	CAACTG	1254	6	Arabidopsis thaliana	MYB binding site involved in drought-inducibility
LcALKBH2	MBS	CAACTG	1764	6	Arabidopsis thaliana	MYB binding site involved in drought-inducibility
LcMTA_2	MBS	CAACTG	478	6	Arabidopsis thaliana	MYB binding site involved in drought-inducibility
LcECT8	MBS	CAACTG	1331	6	Arabidopsis thaliana	MYB binding site involved in drought-inducibility
LcECT6&7	MBS	CAACTG	169	6	Arabidopsis thaliana	MYB binding site involved in drought-inducibility
LcALKBH1C&1D	MBS	CAACTG	568	6	Arabidopsis thaliana	MYB binding site involved in drought-inducibility
LcHNRNP_1	MBS	CAACTG	981	6	Arabidopsis thaliana	MYB binding site involved in drought-inducibility
LcMTA_1	MBS	CAACTG	149	6	Arabidopsis thaliana	MYB binding site involved in drought-inducibility
LcFIP37_1	MBS	CAACTG	1355	6	Arabidopsis thaliana	MYB binding site involved in drought-inducibility
LcECT5	MBS	CAACTG	930	6	Arabidopsis thaliana	MYB binding site involved in drought-inducibility
LcECT5	MBS	CAACTG	1166	6	Arabidopsis thaliana	MYB binding site involved in drought-inducibility
LcALKBH10A	MBS	CAACTG	438	6	Arabidopsis thaliana	MYB binding site involved in drought-inducibility
LcALKBH8B	MBS	CAACTG	233	6	Arabidopsis thaliana	MYB binding site involved in drought-inducibility
LcALKBH8B	MBS	CAACTG	550	6	Arabidopsis thaliana	MYB binding site involved in drought-inducibility
LcALKBH8B	MBS	CAACTG	812	6	Arabidopsis thaliana	MYB binding site involved in drought-inducibility
LcALKBH1B	MBS	CAACTG	1487	6	Arabidopsis thaliana	MYB binding site involved in drought-inducibility
LcALKBH9C	TC-rich repeats	ATTCTCTAAC	442	9	Nicotiana tabacum	Defense and stress responsive element
LcALKBH6	TC-rich repeats	ATTCTCTAAC	89	9	Nicotiana tabacum	Defense and stress responsive element
LcALKBH6	TC-rich repeats	ATTCTCTAAC	231	9	Nicotiana tabacum	Defense and stress responsive element
LcECT9	TC-rich repeats	GTTTTCTTAC	727	9	Nicotiana tabacum	Defense and stress responsive element
LcALKBH10B	TC-rich repeats	GTTTTCTTAC	1486	9	Nicotiana tabacum	Defense and stress responsive element
LcALKBH2	TC-rich repeats	GTTTTCTTAC	944	9	Nicotiana tabacum	Defense and stress responsive element
LcMTA_2	TC-rich repeats	ATTCTCTAAC	407	9	Nicotiana tabacum	Defense and stress responsive element
LcMTA_2	TC-rich repeats	GTTTTCTTAC	795	9	Nicotiana tabacum	Defense and stress responsive element
LcALKBH1C&1D	TC-rich repeats	GTTTTCTTAC	741	9	Nicotiana tabacum	Defense and stress responsive element
LcHNRNP_1	TC-rich repeats	ATTCTCTAAC	504	9	Nicotiana tabacum	Defense and stress responsive element
LcMTA_1	TC-rich repeats	GTTTTCTTAC	1574	9	Nicotiana tabacum	Defense and stress responsive element
LcFIP37_1	TC-rich repeats	ATTCTCTAAC	203	9	Nicotiana tabacum	Defense and stress responsive element
LcFIP37_1	TC-rich repeats	GTTTTCTTAC	462	9	Nicotiana tabacum	Defense and stress responsive element
LcCPSF30_2	TC-rich repeats	ATTCTCTAAC	1892	9	Nicotiana tabacum	Defense and stress responsive element
LcECT2&4	TC-rich repeats	ATTCTCTAAC	248	9	Nicotiana tabacum	Defense and stress responsive element
LcECT2&4	TC-rich repeats	ATTCTCTAAC	302	9	Nicotiana tabacum	Defense and stress responsive element
LcALKBH10A	TC-rich repeats	ATTCTCTAAC	679	9	Nicotiana tabacum	Defense and stress responsive element
LcFIP37_2	TC-rich repeats	ATTCTCTAAC	909	9	Nicotiana tabacum	Defense and stress responsive element
LcECT2&4	LTR	CCGAAA	1563	6	Hordeum vulgare	Low-temperature responsive element
LcALKBH9B	LTR	CCGAAA	835	6	Hordeum vulgare	Low-temperature responsive element
LcALKBH9B	LTR	CCGAAA	1242	6	Hordeum vulgare	Low-temperature responsive element
LcECT11	LTR	CCGAAA	752	6	Hordeum vulgare	Low-temperature responsive element
LcECT11	LTR	CCGAAA	1321	6	Hordeum vulgare	Low-temperature responsive element
LcECT1&3	LTR	CCGAAA	1992	6	Hordeum vulgare	Low-temperature responsive element
LcALKBH1A	LTR	CCGAAA	1267	6	Hordeum vulgare	Low-temperature responsive element
LcALKBH10B	LTR	CCGAAA	305	6	Hordeum vulgare	Low-temperature responsive element
LcALKBH9A	LTR	CCGAAA	1881	6	Hordeum vulgare	Low-temperature responsive element
LcALKBH2	LTR	CCGAAA	1828	6	Hordeum vulgare	Low-temperature responsive element
LcECT8	LTR	CCGAAA	1777	6	Hordeum vulgare	Low-temperature responsive element
LcECT6&7	LTR	CCGAAA	1452	6	Hordeum vulgare	Low-temperature responsive element
LcECT10	LTR	CCGAAA	730	6	Hordeum vulgare	Low-temperature responsive element
LcMTA_1	LTR	CCGAAA	545	6	Hordeum vulgare	Low-temperature responsive element
LcCPSF30_1	LTR	CCGAAA	1744	6	Hordeum vulgare	Low-temperature responsive element
LcFIP37_4	LTR	CCGAAA	102	6	Hordeum vulgare	Low-temperature responsive element
LcFIP37_2	LTR	CCGAAA	1065	6	Hordeum vulgare	Low-temperature responsive element
LcALKBH9B	O2-site	GATGATGTGG	1618	9	Zea mays	Zein metabolism regulation
LcALKBH9B	O2-site	GATGATGTGG	1775	9	Zea mays	Zein metabolism regulation
LcALKBH9C	O2-site	GATGATGTGG	675	9	Zea mays	Zein metabolism regulation
LcECT11	O2-site	GTTGACGTGA	1467	9	Zea mays	Zein metabolism regulation
LcALKBH10B	O2-site	GATGACATGG	482	9	Zea mays	Zein metabolism regulation
LcHNRNP_2	O2-site	GATGACATGG	667	9	Zea mays	Zein metabolism regulation
LcALKBH1C&1D	O2-site	GATGACATGG	1075	9	Zea mays	Zein metabolism regulation
LcALKBH8A	O2-site	GTTGACGTGA	492	9	Zea mays	Zein metabolism regulation
LcALKBH8A	O2-site	GTTGACGTGA	565	9	Zea mays	Zein metabolism regulation
LcALKBH8A	O2-site	GTTGACGTGA	673	9	Zea mays	Zein metabolism regulation
LcALKBH8A	O2-site	GTTGACGTGA	702	9	Zea mays	Zein metabolism regulation
LcMTA_1	CAT-box	GCCACT	708	6	Arabidopsis thaliana	Zein metabolism regulation
LcMTA_1	CAT-box	GCCACT	1608	6	Arabidopsis thaliana	Zein metabolism regulation
LcMTA_1	O2-site	GTTGACGTGA	1918	9	Zea mays	Zein metabolism regulation
LcECT5	O2-site	GATGA(C/T)(A/G)TG(A/G)	647	8	Zea mays	Zein metabolism regulation
LcALKBH10A	O2-site	GATGACATGG	1641	10	Zea mays	Zein metabolism regulation
LcALKBH8B	O2-site	GTTGACGTGA	458	9	Zea mays	Zein metabolism regulation
LcALKBH1B	O2-site	GATGA(C/T)(A/G)TG(A/G)	1473	8	Zea mays	Zein metabolism regulation
LcFIP37_3	O2-site	GATGATGTGG	1511	9	Zea mays	Zein metabolism regulation
LcALKBH9C	circadian	CAAAGATATC	1851	9	Lycopersicon esculentum	Circadian control
LcECT11	circadian	CAAAGATATC	1920	9	Lycopersicon esculentum	Circadian control
LcMTA_2	circadian	CAAAGATATC	1067	9	Lycopersicon esculentum	Circadian control
LcFIP37_1	circadian	CAAAGATATC	304	9	Lycopersicon esculentum	Circadian control
LcECT5	circadian	CAAAGATATC	108	9	Lycopersicon esculentum	Circadian control
LcALKBH9C	GCN4_motif	TGAGTCA	1171	7	Oryza sativa	Endosperm expression
LcALKBH10B	GCN4_motif	TGAGTCA	712	7	Oryza sativa	Endosperm expression
LcALKBH9A	GCN4_motif	TGAGTCA	726	7	Oryza sativa	Endosperm expression
LcALKBH8A	GCN4_motif	TGAGTCA	1465	7	Oryza sativa	Endosperm expression
LcFIP37_3	GCN4_motif	TGAGTCA	667	7	Oryza sativa	Endosperm expression
LcALKBH1B	AACA_motif	TAACAAACTCCA	415	11	Oryza sativa	Endosperm-expression
LcALKBH6	CAT-box	GCCACT	1175	6	Arabidopsis thaliana	Meristem expression
LcALKBH9A	CAT-box	GCCACT	1165	6	Arabidopsis thaliana	Meristem expression
LcALKBH2	CAT-box	GCCACT	1873	6	Arabidopsis thaliana	Meristem expression
LcHNRNP_2	CAT-box	GCCACT	976	6	Arabidopsis thaliana	Meristem expression
LcHNRNP_2	CAT-box	GCCACT	1634	6	Arabidopsis thaliana	Meristem expression
LcECT6&7	CAT-box	GCCACT	1375	6	Arabidopsis thaliana	Meristem expression
LcCPSF30_2	CAT-box	GCCACT	894	6	Arabidopsis thaliana	Meristem expression
LcCPSF30_2	CAT-box	GCCACT	1945	6	Arabidopsis thaliana	Meristem expression
LcALKBH9B	HD-Zip 1	CAAT(A/T)ATTG	642	8	Arabidopsis thaliana	Differentiation of the palisade mesophyll cells
LcECT6&7	MBSI	aaaAaaC(G/C)GTTA	1820	10.5	Petunia hybrida	MYB binding site flavonoid biosynthetic genes regulation
LcALKBH2	RY-element	CATGCATG	468	8	Helianthus annuus	Seed-specific regulation
LcECT9	AT-rich element	ATAGAAATCAA	1727	10	Glycine max	AT-rich DNA binding protein (ATBP-1)
LcHNRNP_2	AT-rich element	ATAGAAATCAA	406	10	Glycine max	AT-rich DNA binding protein (ATBP-1)
LcECT10	AT-rich element	ATAGAAATCAA	109	10	Glycine max	AT-rich DNA binding protein (ATBP-1)
LcALKBH1C&1D	AT-rich element	ATAGAAATCAA	1216	10	Glycine max	AT-rich DNA binding protein (ATBP-1)
LcVirlizer	AT-rich element	ATAGAAATCAA	437	10	Glycine max	AT-rich DNA binding protein (ATBP-1)
LcMTA_1	AT-rich element	ATAGAAATCAA	1553	10	Glycine max	AT-rich DNA binding protein (ATBP-1)
LcECT2&4	AT-rich element	ATAGAAATCAA	711	10	Glycine max	AT-rich DNA binding protein (ATBP-1)
LcECT5	AT-rich element	ATAGAAATCAA	1482	10	Glycine max	AT-rich DNA binding protein (ATBP-1)
LcCPSF30_1	AT-rich element	ATAGAAATCAA	75	10	Glycine max	AT-rich DNA binding protein (ATBP-1)
LcFIP37_3	AT-rich element	ATAGAAATCAA	1906	10	Glycine max	AT-rich DNA binding protein (ATBP-1)
LcECT1&3	CCAAT-box	CAACGG	648	6	Hordeum vulgare	MYBHv1 binding site
LcECT1&3	CCAAT-box	CAACGG	1985	6	Hordeum vulgare	MYBHv1 binding site
LcALKBH10B	CCAAT-box	CAACGG	448	6	Hordeum vulgare	MYBHv1 binding site
LcMTA_2	CCAAT-box	CAACGG	267	6	Hordeum vulgare	MYBHv1 binding site
LcECT8	CCAAT-box	CAACGG	270	6	Hordeum vulgare	MYBHv1 binding site
LcECT5	CCAAT-box	CAACGG	1264	6	Hordeum vulgare	MYBHv1 binding site
LcCPSF30_1	CCAAT-box	CAACGG	33	6	Hordeum vulgare	MYBHv1 binding site
LcFIP37_3	CCAAT-box	CAACGG	1725	6	Hordeum vulgare	MYBHv1 binding site
LcECT1&3	HD-Zip 3	GTAAT(G/C)ATTAC	853	9.5	Arabidopsis thaliana	Protein binding site
LcALKBH9A	HD-Zip 3	GTAAT(G/C)ATTAC	1681	9.5	Arabidopsis thaliana	Protein binding site
LcMTA_1	Box III	atCATTTTCACt	1282	11	Pisum sativum	protein binding site
LcECT2&4	Box III	atCATTTTCACt	309	11	Pisum sativum	Protein binding site
LcALKBH1B	Box III	atCATTTTCACt	215	12	Pisum sativum	Protein binding site
LcFIP37_2	HD-Zip 3	GTAAT(G/C)ATTAC	268	9.5	Arabidopsis thaliana	Protein binding site
LcALKBH8B	3-AF3 binding site	CACTATCTAAC	433	10	Pisum sativum	Conserved DNA module array (CMA3)

## Sheet: Table S6
Table S6. Two-dimensional structures of litchi m6A writers, erasers and readers genes.
Gene name	Sequence length	Core Sequence Position Lenggh
		Alpha helix (Hh)	Extended strand (Ee)	Random coil (Cc)
Writers
LcFIP37_1	341	221/64.81%	15/4.40%	105/30.79%
LcFIP37_2	104	81/77.88%	8/7.69%	15/14.42%·
LcFIP37_3	109	68/62.39%	13/11.93%	28/25.69%
LcFIP37_4	165	102/61.82%	10/6.06%	53/32.12%
LcMTA_1	706	225/31.87%	115/16.29%	366/51.84%
LcMTA_2	1195	267/22.34%	139/11.63%	789/66.03%
LcVirlizer	2200	831/37.77%	256/11.64%	1113/50.59%
Erasers
LcALKBH1A	384	105/27.34%	56/14.58%	223/58.07%
LcALKBH1B	466	83/17.81%	98/21.03%	285/61.16%
LcALKBH1C&1D	432	101/23.38%	93/21.53%	238/55.09%
LcALKBH2	1676	629/37.53%	279/16.65%	768/45.82%
LcALKBH6	267	59/22.10%	51/19.10%	157/58.80%
LcALKBH8A	342	73/21.35%	67/19.59%	202/59.06%
LcALKBH8B	250	81/32.40%	48/19.20%	121/48.40%
LcALKBH9A	519	137/26.40%	88/16.96%	294/56.65%
LcALKBH9B	236	9/3.81%	52/22.03%	175/74.15%
LcALKBH9C	430	97/22.56%	70/16.28%	263/61.16%
LcALKBH10A	526	183/34.79%	76/14.45%	267/50.76%
LcALKBH10B	610	167/27.38%	95/15.57%	348/57.05%
Readers
LcECT1&3	628	88/14.01%	145/23.09%	395/62.90%
LcECT2&4	724	134/18.51%	141/19.48%	449/62.02%
LcECT5	629	109/17.33%	142/22.58%	378/60.10%
LcECT6&7	1514	387/25.56%	299/19.75%	828/54.69%
LcECT8	520	74/14.23%	109/20.96%	337/64.81%
LcECT9	641	101/15.76%	174/27.15%	366/57.10%
LcECT10	620	117/18.87%	115/18.55%	388/62.58%
LcECT11	584	130/22.26%	101/17.29%	353/60.45%
LcHNRNP_1	375	45/12.00%	105/28.00%	225/60.00%
LcHNRNP_2	350	37/10.57%	74/21.14%	239/68.29%
LcCPSF30_1	697	134/19.23%	112/16.07%	451/64.71%
LcCPSF30_2	402	126/31.34%	65/16.17%	211/52.49%

## Sheet: Table S7
Table S7. Three-dimensional structure annotations of litchi m6A writers, erasers and readers proteins.
Gene Rename	Seq. Identity (%)	Template	PDB Header	PDB Molecule	PDB Title	Model Dimensions (Å)	Description
Writers
LcFIP37_1	94	c4reiB	cell cycle	structural maintenance of chromosomes protein 4	yeast smc2-smc4 hinge domain with extended coiled coils	X:50.645 Y:91.902 Z:155.914	277 residues ( 81% of your sequence) have been modelled with 94.0% confidence by the single highest scoring template.
LcFIP37_2	79.4	c5svaV	transcription, transferase/dna	mediator of rna polymerase ii transcription subunit 9	mediator-rna polymerase ii pre-initiation complex	X:56.289 Y:26.308 Z:52.354	54 residues ( 52% of your sequence) have been modelled with 79.4% confidence by the single highest scoring template.
LcFIP37_3	58.5	c6aklA	protein binding	suppressor of ikbke 1	crystal structure of striatin3 in complex with sike1 coiled-coil2 domain	X:18.094 Y:14.785 Z:61.405	40 residues ( 37% of your sequence) have been modelled with 58.5% confidence by the single highest scoring template.
LcFIP37_4	99.5	c6sh7B	hydrolase	nf-kappa-b-repressing factor	crystal structure of the human deah-helicase dhx15 in complex with the2 nkrf g-patch	X:26.564 Y:50.653 Z:30.261	44 residues ( 27% of your sequence) have been modelled with 99.5% confidence by the single highest scoring template.
LcMTA_1	100	c5il0A	rna binding protein	mettl3	crystal structural of the mettl3-mettl14 complex for n6-adenosine2 methylation	X:53.981 Y:48.577 Z:45.585	202 residues ( 29% of your sequence) have been modelled with 100.0% confidence by the single highest scoring template.
LcMTA_2	100	c5il0B	rna binding protein	mettl14	crystal structural of the mettl3-mettl14 complex for n6-adenosine2 methylation	X: 41.205 Y: 54.656 Z: 65.595	281 residues ( 24% of your sequence) have been modelled with 100.0% confidence by the single highest scoring template.
LcVirlizer	94.2	c5ywzA	nuclear protein	sun domain-containing protein 1	aid-sun tandem of sun1	X:44.059 Y:26.630 Z:42.857	84 residues ( 4% of your sequence) have been modelled with 94.2% confidence by the single highest scoring template.
Erasers
LcALKBH1A	100	c6ie2A_	oxidoreductase	nucleic acid dioxygenase alkbh1	crystal structure of methyladenine demethylase	X:45.866 Y:46.805 Z:55.605	283 residues ( 74% of your sequence) have been modelled with 100.0% confidence by the single highest scoring template.
LcALKBH1B	100	c5xoiA	oxidoreductase	oxidoreductase, 2og-fe oxygenase family protein, putative,the structure of osalkbh1	reverse transcriptase/ribonuclease h	X:55.708 Y:49.385 Z:46.902	227 residues ( 49% of your sequence) have been modelled with 100.0% confidence by the single highest scoring template.
LcALKBH1C&1D	100	c5xoiA	oxidoreductase	oxidoreductase, 2og-fe oxygenase family protein, putative,the structure of osalkbh1	the structure of osalkbh1	X:57.512 Y:49.786 Z:47.971	226 residues ( 52% of your sequence) have been modelled with 100.0% confidence by the single highest scoring template.
LcALKBH2	100	c4ol8B	transferase, hydrolase/rna/dna	reverse transcriptase/ribonuclease h	ty3 reverse transcriptase bound to dna/rna	X:73.751 Y:49.124 Z:78.690	448 residues ( 27% of your sequence) have been modelled with 100.0% confidence by the single highest scoring template.
LcALKBH6	100	c3thtB	oxidoreductase	alkylated dna repair protein alkb homolog 8	crystal structure and rna binding properties of the rrm/alkb domains2 in human abh8, an enzyme catalyzing trna hypermodification, northeast3 structural genomics consortium target hr5601b	X:42.682 Y:42.886 Z:50.167	179 residues ( 67% of your sequence) have been modelled with 100.0% confidence by the single highest scoring template.
LcALKBH8A	100	c3thtB	oxidoreductase	alkylated dna repair protein alkb homolog 8	crystal structure and rna binding properties of the rrm/alkb domains2 in human abh8, an enzyme catalyzing trna hypermodification, northeast3 structural genomics consortium target hr5601b	X:48.616 Y:75.420 Z:52.452	283 residues ( 83% of your sequence) have been modelled with 100.0% confidence by the single highest scoring template.
LcALKBH8B	100	c5ylbA	oxidoreductase	uncharacterized protein p8a3.02c	crystal structure of ofd2 from schizosaccharomyces pombe at 1.80 a	X:39.091 Y:55.098 Z:47.853	179 residues ( 72% of your sequence) have been modelled with 100.0% confidence by the single highest scoring template.
LcALKBH9A	100	c4nj4A	oxidoreductase/oxidoreductase inhibitor	rna demethylase alkbh5	crystal structure of human alkbh5	X:50.038 Y:61.224 Z:40.082	213 residues ( 41% of your sequence) have been modelled with 100.0% confidence by the single highest scoring template.
LcALKBH9B	100	c4nj4A	oxidoreductase/oxidoreductase inhibitor	rna demethylase alkbh5	crystal structure of human alkbh5	X:45.585 Y:51.541 Z:36.484	137 residues ( 58% of your sequence) have been modelled with 100.0% confidence by the single highest scoring template.
LcALKBH9C	100	c4nj4A	oxidoreductase/oxidoreductase inhibitor	rna demethylase alkbh5	crystal structure of human alkbh5	X:44.811 Y:51.541 Z:43.097	204 residues ( 47% of your sequence) have been modelled with 100.0% confidence by the single highest scoring template.
LcALKBH10A	100	c4nj4A	oxidoreductase/oxidoreductase inhibitor	rna demethylase alkbh5	crystal structure of human alkbh5	X:46.507 Y:50.036 Z:39.200	197 residues ( 37% of your sequence) have been modelled with 100.0% confidence by the single highest scoring template.
LcALKBH10B	99.7	c3thtB	oxidoreductase	alkylated dna repair protein alkb homolog 8	crystal structure and rna binding properties of the rrm/alkb domains2 in human abh8, an enzyme catalyzing trna hypermodification, northeast3 structural genomics consortium target hr5601b	X:49.923 Y:40.999 Z:47.419	151 residues ( 25% of your sequence) have been modelled with 99.7% confidence by the single highest scoring template.
Readers
LcECT1&3	100	C4rciC	rna binding protein	yth domain-containing family protein 1	crystal structure of ythdf1 yth domain	X:47.486 Y:55.207 Z:45.555	185 residues ( 29% of your sequence) have been modelled with 100.0% confidence by the single highest scoring template.
LcECT2&4	100	c4rciC	rna binding protein	yth domain-containing family protein 1	crystal structure of ythdf1 yth domain	X:48.239 Y:52.692 Z:46.815	181 residues ( 25% of your sequence) have been modelled with 100.0% confidence by the single highest scoring template.
LcECT5	100	c4rciC	rna binding protein	yth domain-containing family protein 1		X:47.490 Y:53.557 Z:45.946	178 residues ( 28% of your sequence) have been modelled with 100.0% confidence by the single highest scoring template.
LcECT6&7	100	c7l4nA	dna binding protein/dna	dna (cytosine-5)-methyltransferase drm2	crystal structure of the drm2 (c397r)-ccg dna complex	X:57.408 Y:50.063 Z:70.267	347 residues ( 23% of your sequence) have been modelled with 100.0% confidence by the single highest scoring template.
LcECT8	100	c4rciC	rna binding protein	yth domain-containing family protein 1	crystal structure of ythdf1 yth domain	X:51.882 Y:52.566 Z:45.785	177 residues ( 34% of your sequence) have been modelled with 100.0% confidence by the single highest scoring template.
LcECT9	100	c4rciC	rna binding protein	yth domain-containing family protein 1	crystal structure of ythdf1 yth domain	X:43.379 Y:55.126 Z:53.399	173 residues ( 27% of your sequence) have been modelled with 100.0% confidence by the single highest scoring template.
LcECT10	100	c4rciC	rna binding protein	yth domain-containing family protein 1	crystal structure of ythdf1 yth domain	X:47.534 Y:55.217 Z:46.521	185 residues ( 30% of your sequence) have been modelled with 100.0% confidence by the single highest scoring template.
LcECT11	100	c4reiC	rna binding protein	yth domain-containing family protein 1	crystal structure of ythdf1 yth domain	X:48.657 Y:56.794 Z:43.007	178 residues ( 30% of your sequence) have been modelled with 100.0% confidence by the single highest scoring template.
LcHNRNP_1	99.9	c2cjkA	rna binding protein	nuclear polyadenylated rna-binding protein 4	structure of the rna binding domain of hrp1 in complex with rna	X:52.385 Y:40.130 Z:38.027	164 residues ( 44% of your sequence) have been modelled with 99.9% confidence by the single highest scoring template.
LcHNRNP_2	99.9	c2cjkA	rna binding protein	nuclear polyadenylated rna-binding protein 4	structure of the rna binding domain of hrp1 in complex with rna	X:53.513 Y:48.325 Z:39.186	166 residues ( 47% of your sequence) have been modelled with 99.9% confidence by the single highest scoring template.
LcCPSF30_1	100	c5zuuA	rna binding protein/rna	30-kda cleavage and polyadenylation specificity factor 30	crystal structure of atcpsf30 yth domain in complex with 10mer m6a-2 modified rna	X:43.994 Y:39.490 Z:43.433	162 residues ( 23% of your sequence) have been modelled with 100.0% confidence by the single highest scoring template.
LcCPSF30_2	100	c5zuuA	rna binding protein/rna	30-kda cleavage and polyadenylation specificity factor 30	crystal structure of atcpsf30 yth domain in complex with 10mer m6a-2 modified rna	X:41.025 Y:39.616 Z:40.243	154 residues ( 38% of your sequence) have been modelled with 100.0% confidence by the single highest scoring template.

## Sheet: Table S8
Table S8. The count, and CPM value, differential expression analysis of litchi m6A writers, erasers and readers genes during peell coloring induced by exogenous CPPU in 'Feizixiao' variety
Gene name	Count													CPM value													log2(FoldChange)					P Value					FDR
	CK1_1	CK1_2	CK1_3	CK2_1	CK2_2	CK2_3	T1_1	T1_2	T1_3	T2_1	T2_2	T2_3		CK1_1	CK1_2	CK1_3	CK2_1	CK2_2	CK2_3	T1_1	T1_2	T1_3	T2_1	T2_2	T2_3		CK1-vs-CK2	CK1-vs-T1	CK2-vs-T2	T1-vs-T2		CK1-vs-CK2	CK1-vs-T1	CK2-vs-T2	T1-vs-T2		CK1-vs-CK2	CK1-vs-T1	CK2-vs-T2	T1-vs-T2
LcFIP37_1	458.626	632.331	508.472	522.09	708.523	657	549.727	495.558	562.991	505	697	601.86		39051.7	38652.6	37190.1	24013.1	32187.1	30627.1	31333.2	35683.5	35548	25458.8	35683.5	27810.1		-0.404088	-0.163774	0.034885	-0.205429		0.0298014	0.782779	0.952955	0.840988		0.102649	1	1	1
LcFIP37_2	1	1	1	1	1	1	1	1	1	1	1	1		85.15	61.13	73.14	45.99	45.43	46.62	57	72.01	63.14	50.41	72.01	46.21		-0.668609	-0.191462	0.288775	-0.188372		0.688153	1	1	1		0.813149	1	1	1
LcFIP37_3	1	1	1	1	1	1	1	1	1	1	1	1		85.15	61.13	73.14	45.99	45.43	46.62	57	72.01	63.14	50.41	72.01	46.21		-0.668609	-0.191462	0.288775	-0.188372		0.708226	1	1	1		0.813149	1	1	1
LcFIP37_4	1	1	1	1	1	1	1	1	1	1	1	1		85.15	61.13	73.14	45.99	45.43	46.62	57	72.01	63.14	50.41	72.01	46.21		-0.668609	-0.191462	0.288775	-0.188372		0.700376	1	1	1		0.813149	1	1	1
LcMTA_1	580.528	817.482	655.905	866.371	870.243	920.461	823.326	647.375	768.032	783	820.344	964.575		49431.6	49970.3	47973.5	39848	39533.8	42908.8	46927.8	46615.4	48494.5	39473.7	46615.4	44570		-0.269183	-0.0532226	0.0954952	-0.120465		0.0496189	0.908303	0.89274	0.866971		0.153819	1	1	1
LcMTA_2	1140.08	1017.24	1279.55	870.105	629.356	864.013	1163.45	1	720.371	1466.05	942.803	856.615		97077.4	62180.7	93587.4	40019.7	28590.7	40277.4	66314.1	72.01	45485.1	73908.6	72.01	39581.5		-1.21541	-1.17642	0.0606395	0.0216428		1.14783e-11	0.280898	0.960189	0.990171		1.18609e-10	1	1	1
LcVirlizer	941.285	1285.24	1134.99	1175.14	700.508	1109.85	1599.9	1422.7	1609.81	690.954	966.758	1025.56		80149.9	78563.1	83014.6	54049.8	31823	51737.2	91190.8	102444	101645	34833.4	102444	47388.1		-0.812797	0.288703	0.42433	-0.67717		9.88082e-07	0.582121	0.575781	0.0294372		7.65763e-06	1	1	0.441387
LcALKBH1A	1	1	10.712	3.068	1	6.633	6.899	1	1	23.918	1	3.558		85.15	61.13	783.49	141.11	45.43	309.21	393.23	72.01	63.14	1205.79	72.01	164.4		-0.907261	-0.815298	1.54059	1.44862		0.420881	0.518777	0.200238	0.22835		0.750348	1	1	1
LcALKBH1B	1	624	1	1	300	281	498	461	455	239	265	339		85.15	38143.3	73.14	45.99	13628.5	13099.3	28384.9	33195.1	28729.3	12048.8	33195.1	15664.1		-0.516582	1.23747	1.18581	-0.568241		0.775062	0.413982	0.263684	0.454318		0.858105	1	1	1
LcALKBH1C&1D	5	8.964	6	1	1	1	11	6	16	1	1	1		425.75	547.94	438.85	45.99	45.43	46.62	626.98	432.04	1010.26	50.41	432.04	46.21		-3.35513	0.550837	1.93725	-1.96872		0.001089	0.381392	0.275452	0.0427149		0.00482271	1	1	0.441387
LcALKBH2	411.189	446.119	392.039	362.989	258.614	248.803	503.674	534.835	489.777	135.476	272.505	252.447		35012.5	27270	28674.1	16695.4	11748.4	11598.4	28708.3	38511.8	30925.1	6829.81	38511.8	11664.8		-1.18366	0.10974	0.509603	-0.783795		0.147135	0.856246	0.457901	0.345482		0.414653	1	1	1
LcALKBH6	69	105	77	44	66	62	84	66	44	34	70	66		5875.31	6418.34	5631.85	2023.74	2998.28	2890.23	4787.81	4752.45	2778.22	1714.06	4752.45	3049.66		-1.17985	-0.541189	0.266293	-0.372371		0.241764	0.429915	0.755747	0.511492		0.499645	1	1	1
LcALKBH8A	98.786	105.7	94.539	100.343	78.456	69.874	126.096	131.397	108.845	64.285	84.845	77.946		8411.57	6461.13	6914.67	4615.19	3564.14	3257.29	7187.19	9461.48	6872.61	3240.83	9461.48	3601.64		-0.929831	0.110475	0.511561	-0.528745		0.322427	0.858908	0.543221	0.336398		0.624702	1	1	1
LcALKBH8B	121	199	176	194	245	238	178	169	159	208	216	236		10303.1	12164.3	12872.8	8922.86	11130	11094.8	10145.6	12169.1	10039.5	10486	12169.1	10904.8		-0.182188	-0.127355	0.107621	0.052788		0.836714	0.830049	0.883355	0.897933		0.894418	1	1	1
LcALKBH9A	532	775	648	744	651	615	770	673	650	705	739	727		45299.5	47373.5	47395.3	34219.6	29573.9	28669.2	43888.3	48460.6	41041.8	35541.5	48460.6	33592.4		-0.599186	-0.0704727	0.346876	-0.181838		4.58964e-05	0.878986	0.627702	0.801773		0.000237131	1	1	1
LcALKBH9B	4.34	3.098	9	3.243	9.527	1.033	4.104	7.24	5.35	3.061	8.584	3.14		369.55	189.37	658.27	149.16	432.8	48.15	233.92	521.33	337.81	154.32	521.33	145.09		-0.949879	-0.155182	0.381322	-0.413375		0.514416	0.903605	0.848722	0.762517		0.797345	1	1	1
LcALKBH9C	1	1	2.583	5.434	2.289	1	1	1	5.433	1	1	10.265		85.15	61.13	188.92	249.93	103.99	46.62	57	72.01	343.05	50.41	72.01	474.31		0.256924	0.493948	0.575132	0.338108		1	0.820603	0.707394	0.889886		1	1	1	1
LcALKBH10A	196	420.784	291.279	701.055	1151.35	992.398	288	242.217	271.84	547	549.616	425.729		16689.3	25721.3	21304.4	32244.4	52303.9	46262.2	16415.4	17441.3	17164.3	27576.2	17441.3	19671.6		1.03777	-0.320544	-1.01589	0.342432		2.47869e-06	0.697872	0.168821	0.64413		1.53679e-05	1	1	1
LcALKBH10B	1275	1793	1594	4706	4962	4081	1984	1627	1550	3775	4479	4163		108565	109601	116587	216448	225416	190242	113084	117155	97868.9	190311	117155	192359		0.917071	-0.0289281	-0.338745	0.607255		7.51793e-19	0.960138	0.0402836	0.0095236		1.16528e-17	1	1	0.295232
LcCPSF30_1	289	501	385	725	642	590	498	389	441	541	556	574		24608.2	30624.7	28159.3	33345.7	29165.1	27503.8	28384.9	28010.6	27845.3	27273.7	28010.6	26522.8		0.110248	0.0146086	-0.137933	-0.0422936		0.564796	0.98657	0.785295	0.954519		0.813149	1	1	1
LcCPSF30_2	1	1	1	1	1	1	1	1	1	1	1	1		85.15	61.13	73.14	45.99	45.43	46.62	57	72.01	63.14	50.41	72.01	46.21		-0.668609	-0.191462	0.288775	-0.188372		0.70599	1	1	1		0.813149	1	1	1
LcECT1&3	122.119	306.84	57.76	487.94	330.886	191.045	266.849	191.26	274.293	156.825	322.644	312.376		10398.4	18756.2	4224.62	22442.4	15031.6	8905.87	15209.8	13772	17319.2	7906.09	13772	14433.9		0.47455	0.472094	-0.36102	-0.358564		0.596687	0.610484	0.618135	0.431523		0.813149	1	1	1
LcECT2&4	539.04	644.831	403.808	291.136	241.508	579.714	600.537	631.604	579.014	348.627	607.952	359.689		33889.5	31235.9	32986.6	30126.2	33571.7	29228.6	29353.9	33339.1	27971.6	36398.5	33339.1	31004.8		-1.1603	0.0177063	0.632753	-0.545257		0.00127275	0.971766	0.315683	0.597776		0.00493189	1	1	1
LcECT5	763.379	931.213	886.76	1206.74	1267.46	1116.72	1146.03	969.741	885.4	1129.94	1197.42	1373.17		85.15	61.13	73.14	49208.3	47046.7	47629.4	37140.5	72.01	46535.1	47529.5	72.01	47037.2		-0.177671	0.0326272	0.20415	-0.006148		0.20022	0.943425	0.771259	0.993509		0.477448	1	1	1
LcECT6&7	925	1366	1131	1880	1972	1826	1466	1304	1234	1803	1840	2106		45898.9	39416.6	29534.9	13390.5	10971.3	27024.3	34229.3	45479.8	36559.7	17575.5	45479.8	16620.1		0.0923269	0.0599051	0.111206	0.143628		0.435686	0.902128	0.559128	0.444823		0.750348	1	1	1
LcECT8	151.356	283.113	236.254	429.094	364.987	322.618	273.347	242.808	189.755	324.393	425.715	386.056		65001.3	56922.3	64858.5	55502.8	57578.8	52057.9	65321.2	69827.9	55905.3	56964.2	69827.9	63449.8		0.113407	-0.0757466	0.00896408	0.198118		0.890145	0.930024	0.98829	0.562912		0.919816	1	1	1
LcECT9	7.333	80.408	88.574	14.273	6.3	61.691	41.989	71.844	47.596	22.65	37.866	6.828		78763.2	83499.6	82722.4	86469	89585	85121.9	83558.8	93896.9	77916.3	90895.5	93896.9	97311.8		-1.65411	-0.184962	0.79614	-0.673005		0.1925	0.793605	0.472418	0.446093		0.477448	1	1	1
LcECT10	398	511	451	655	739	627	515	463	443	722	775	671		12887.9	17305.9	17279.8	19735.8	16580.8	15039.4	15580.2	17483.8	11981.4	16353.8	17483.8	17838.5		-0.0783405	-0.11389	0.116512	0.152061		0.652307	0.850142	0.87141	0.882779		0.813149	1	1	1
LcECT11	1	1	1	1069.88	1035.62	1021.73	651.613	1	737	942.793	945.686	1017.97		624.4	4915.11	6478.39	656.47	286.2	2875.83	2393.28	5173.26	3005.27	1141.87	5173.26	315.5		9.357	8.57621	-0.604409	0.176381		5.39435e-75	3.88232e-06	0.609426	0.916894		1.67225e-73	0.000120352	1	1
LcHNRNP_1	738	981	836	1507	1385	1499	834	865	969	1141	1380	1350		62840.3	59965.7	61145.8	69313.1	62918.4	69878.3	47536.2	62285.9	61183.9	57521.8	62285.9	62379.3		0.135812	-0.105281	-0.14972	0.0913737		0.236736	0.819379	0.770197	0.899476		0.499645	1	1	1
LcHNRNP_2	1970	2514	2310	3172	3389	3463	2656	2268	2616	3518	4050	3727		167744	153673	168956	145893	153957	161433	151386	163311	165178	177355	163311	172213		-0.0882261	-0.0312221	0.152964	0.0959601		0.483782	0.728654	0.452197	0.64499		0.789329	1	1	1
MibHLH103

## Sheet: Table S9
Table S9. The count, and CPM value, differential expression analysis of litchi m6A writers, erasers and readers genes during three different development stages of fruit in 'Nuomici' variety (Lai et al., 2015).
Gene name	Count				CPM value				log2(FoldChange)			P Value			FDR
	Green	Yellow	Red		Green	Yellow	Red		Green-vs-Yellow	Green-vs-Red		Green-vs-Yellow	Green-vs-Red		Green-vs-Yellow	Green-vs-Red
LcFIP37_1	45.6175	44.9083	59.9048		18133.4	21813.6	22138		0.266581	0.287879		0.461801	0.330405		0.681707	0.592226
LcFIP37_2	0	0	0		397.51	485.74	369.55		0.289193	-0.105222		1	1		1	1
LcFIP37_3	0	0	0		397.51	485.74	369.55		0.289193	-0.105222		1	1		1	1
LcFIP37_4	0	0	0		397.51	485.74	369.55		0.289193	-0.105222		1	1		1	1
LcMTA_1	117	68.9253	75.8394		46508.6	33479.6	28026.7		-0.474217	-0.730694		0.0330371	0.000741929		0.202041	0.0038333
LcMTA_2	126.667	87.1373	118.664		50351.3	42325.8	43852.7		-0.250492	-0.199364		0.245404	0.309626		0.507168	0.592226
LcVirlizer	78.9754	47.1628	63.2551		31393.5	22908.7	23376.2		-0.454568	-0.425427		0.108126	0.0952577		0.30472	0.246082
LcALKBH1A	0	0	0		397.51	485.74	369.55		0.289193	-0.105222		1	1		1	1
LcALKBH1B	26.5	18.5	13.5		10534	8986.14	4988.98		-0.22928	-1.07824		0.766249	0.0386695		1	0.134694
LcALKBH1C&1D	0	0	0		397.51	485.74	369.55		0.289193	-0.105222		1	1		1	1
LcALKBH2	8.59403	0	0		3416.21	485.74	369.55		-2.81414	-3.20856		0.0391047	0.0215151		0.202041	0.0952814
LcALKBH6	5	2	7		1987.55	971.47	2586.88		-1.03275	0.380222		0.453207	0.774482		0.681707	1
LcALKBH8A	7.99973	0	0		3179.97	485.74	369.55		-2.71076	-3.10517		0.0703672	0.0391047		0.218138	0.134694
LcALKBH8B	12	4	5		4770.12	1942.95	1847.77		-1.29578	-1.36824		0.210297	0.143633		0.507168	0.34251
LcALKBH9A	146	139	196		58036.4	67517.5	72432.5		0.218303	0.31968		0.239403	0.053059		0.507168	0.164483
LcALKBH9B	0	1	1.03802		397.51	485.74	383.6		0.289193	-0.0513884		1	1		1	1
LcALKBH9C	0.000143	0	0		0.06	485.74	369.55		12.9829	12.5885		1	1		1	1
LcALKBH10A	44.3194	43.6019	98		17617.4	21179.1	36216.3		0.265638	1.03964		0.456733	4.77142e-05		0.681707	0.000493047
LcALKBH10B	320	330	513		127203	160293	189581		0.33358	0.575682		0.00427659	3.17856e-08		0.0441915	4.92677e-07
LcCPSF30_1	92	86	94		36570.9	41773.4	34738.1		0.191889	-0.0741782		0.411812	0.82676		0.681707	1
LcCPSF30_2	2.61043	0.662576	6.98457		1037.67	321.84	2581.17		-1.68893	1.31468		1	0.343873		1	0.592226
LcECT1&3	64.3171	4.71e-08	0.000149		25566.7	0.001	0.06		-24.6078	-18.7009		5.85672e-17	3.01631e-20		1.81558e-15	9.35057e-19
LcECT2&4	90.2298	110.667	161.098		35867.2	53755.1	59534.4		0.583735	0.731058		0.0061853	0.000116948		0.0479361	0.000906348
LcECT5	226	170.5	262.5		89837.2	82818.2	97007.9		-0.117365	0.110789		0.454291	0.44709		0.681707	0.729462
LcECT6&7	201	199	217		79899.4	96661.7	80193.2		0.274759	0.00529416		0.0668457	1		0.218138	1
LcECT8	172.332	120.77	150.182		68503.6	58662.5	55500.3		-0.223742	-0.303684		0.220765	0.0771744		0.507168	0.217492
LcECT9	0	11.3915	0		397.51	5533.27	369.55		3.79907	-0.105222		0.0034275	1		0.0441915	1
LcECT10	98	70	104		38955.9	34001.6	38433.6		-0.196241	-0.0194756		0.441033	0.944212		0.681707	1
LcECT11	147.5	152.5	138		58632.7	74074.9	50998.4		0.33728	-0.201252		0.0515713	0.264582		0.218138	0.546803
LcHNRNP_1	178	137	126		70756.7	66546	46563.8		-0.0885152	-0.603659		0.653727	0.000408018		0.921161	0.00252971
LcHNRNP_2	298	206	286		118458	100062	105692		-0.243482	-0.164503		0.0700169	0.178237		0.218138	0.394667
MibHLH103					204.801	1197.06

## Sheet: Table S10
Table S10. The count, and CPM value, differential expression analysis of litchi m6A writers, erasers and readers genes after 2, 4, and 7 days treated by girdling plus defoliation of fruit samples in 'Wuye' variety (Li et al., 2015a).
Gene name	count							CPM value							log2(FoldChange)				P Value				FDR
	CK2	CK4	CK7	GPD2	GPD4	GPD7		CK2	CK4	CK7	GPD2	GPD4	GPD7		CK2-vs-GPD2	CK4-vs-GPD4	CK7-vs-GPD7		CK2-vs-GPD2	CK4-vs-GPD4	CK7-vs-GPD7		CK2-vs-GPD2	CK4-vs-GPD4	CK7-vs-GPD7
LcFIP37_1	99.2486	51.889	42.5215	57	6.16249	24.5686		34416.3	19990.8	17445.5	24064.5	3878.83	14724.2		-0.516187	-2.36564	-0.244664		0.0371478	9.29427e-06	0.620714		0.164511	9.60408e-05	1
LcFIP37_2	1.12293	0	0	0	0	0		389.4	385.26	410.28	422.18	629.43	599.31		0.116605	0.708214	0.546694		1	1	1		1	1	1
LcFIP37_3	1.10735	1.11101	2	3	1	3		383.99	428.03	820.55	1266.55	629.43	1797.93		1.72176	0.556334	1.13167		0.625037	1	0.687547		0.908984	1	1
LcFIP37_4	0	0	0	0	0	0		346.77	385.26	410.28	422.18	629.43	599.31		0.283879	0.708214	0.546694		1	1	1		1	1	1
LcMTA_1	126	117.776	125	89	65.4989	76.8612		43692.8	45374.4	51284.4	37574.4	41226.7	46063.8		-0.217648	-0.138302	-0.154888		0.307752	0.549515	0.478428		0.596269	0.896577	0.942953
LcMTA_2	102.026	86.6667	95.6667	106	61.6667	76		35379.4	33389.3	39249.7	44751.5	38814.6	45547.7		0.339026	0.217215	0.214695		0.112395	0.408065	0.400924		0.268019	0.857109	0.859123
LcVirlizer	126.849	103.276	71.3176	67.3859	19.8627	55.4819		43987.3	39788.2	29259.9	28449.2	12502.1	33250.9		-0.628695	-1.67017	0.184472		0.00385154	2.37252e-07	0.53434		0.0397993	3.6774e-06	0.942953
LcALKBH1A	0	0	0	0	0	0		346.77	385.26	410.28	422.18	629.43	599.31		0.283879	0.708214	0.546694		1	1	1		1	1	1
LcALKBH1B	25.5	20	13.5	16	8	10		8842.6	7705.21	5538.72	6754.94	5035.4	5993.11		-0.388528	-0.613728	0.113752		0.533131	0.442379	1		0.869846	0.857109	1
LcALKBH1C&1D	0	0	0	0	1	0		346.77	385.26	410.28	422.18	629.43	599.31		0.283879	0.708214	0.546694		1	1	1		1	1	1
LcALKBH2	4.35095	0	14.8623	0	0	8.70248		1508.77	385.26	6097.64	422.18	629.43	5215.5		-1.83744	0.708214	-0.225445		0.375062	1	1		0.683937	1	1
LcALKBH6	10	10	3	2	1	7		3467.69	3852.61	1230.83	844.37	629.43	4195.18		-2.03803	-2.61372	1.7691		0.0655022	0.109463	0.109463		0.225619	0.377039	0.375197
LcALKBH8A	8.67092	5.5828	0	2	0	0		3006.8	2150.83	410.28	844.37	629.43	599.31		-1.83228	-1.77278	0.546694		0.109463	0.21882	1		0.268019	0.616675	1
LcALKBH8B	15	10	10	14	7	8		5201.53	3852.61	4102.76	5910.58	4405.98	4794.49		0.184364	0.193627	0.224783		1	1	0.814613		1	1	1
LcALKBH9A	157	134	108	93	83	80		54442.7	51624.9	44309.8	39263.1	52242.3	47944.9		-0.471564	0.0171511	0.113753		0.0160803	1	0.660706		0.124622	1	1
LcALKBH9B	0	3.15253	7.49208	1.11676	1.357	1		346.77	1214.55	3073.82	471.48	854.13	599.31		0.443217	-0.507894	-2.35866		1	1	0.125066		1	1	0.375197
LcALKBH9C	6.56e-06	0	2.12e-06	0	3.37e-06	9.63e-06		0.001	385.26	0.001	422.18	0.001	0.01		18.6875	-18.5555	3.32193		1	1	1		1	1	1
LcALKBH10A	44	57.2729	86.2025	31.198	28.4009	22.9227		15257.8	22065	35366.8	13171.3	17876.2	13737.8		-0.212152	-0.303715	-1.36424		0.645085	0.440644	2.84621e-05		0.908984	0.857109	0.000426931
LcALKBH10B	597	580	516	454	262	277		207021	223451	211702	191672	164909	166009		-0.111141	-0.438285	-0.350772		0.2393	5.80431e-05	0.00127485		0.494553	0.000449834	0.00956139
LcCPSF30_1	95	105	114	71	36	55		32943	40452.4	46771.4	29975.1	22659.3	32962.1		-0.136211	-0.83612	-0.504817		0.641935	0.00226768	0.0422008		0.908984	0.0117163	0.211004
LcCPSF30_2	9.77264	1.94469	2.32771	1.7776	1.52567	1.30419		3388.85	749.21	955	750.47	960.3	781.62		-2.17493	0.358115	-0.289033		0.0655022	1	1		0.225619	1	1
LcECT1&3	0	33.9291	39.677	71.6085	41.7332	0		346.77	13071.5	16278.5	30232	26267.9	599.31		6.44595	1.00687	-4.76352		1.53114e-23	0.00390269	1.99006e-08		2.37327e-22	0.0172833	5.97017e-07
LcECT2&4	90.6183	206.445	192.521	271.049	329.692	196.173		31423.6	79535.1	78986.7	114433	207516	117569		1.86458	1.38356	0.573823		6.48287e-30	6.6688e-27	0.000129134		2.00969e-28	2.06733e-25	0.00129134
LcECT5	286.5	210.5	189.5	199.5	110	140.5		99349.2	81097.3	77747.2	84225.7	69236.8	84203.3		-0.238248	-0.228116	0.115085		0.0790819	0.19332	0.509127		0.245154	0.599292	0.942953
LcECT6&7	210	172	165	173	101	127		72821.4	66264.8	67695.5	73037.8	63572	76112.6		0.00428083	-0.0598524	0.169075		1	0.807206	0.350091		1	1	0.807902
LcECT8	95	83.1914	76.298	109	75.3512	64.5674		32943	32050.4	31303.2	46018.1	47428	38696		0.482227	0.565397	0.305874		0.021284	0.0212571	0.273516		0.13196	0.0823713	0.683791
LcECT9	0	21.909	0	0	0	0		346.77	8440.67	410.28	422.18	629.43	599.31		0.283879	-3.74524	0.546694		1	0.000404902	1		1	0.00251039	1
LcECT10	85	58	74	61	30	32		29475.3	22345.1	30360.4	25753.2	18882.8	19178		-0.194756	-0.242889	-0.66274		0.508133	0.516319	0.0375483		0.869846	0.896577	0.211004
LcECT11	232	143	150.5	164	79.5	120.5		80450.3	55092.3	61746.5	69238.2	50039.3	72217		-0.216531	-0.138787	0.225982		0.161803	0.540665	0.225711		0.358279	0.896577	0.615575
LcHNRNP_1	170	119	117	114	60	100		58950.7	45846	48002.2	48129	37765.5	59931.2		-0.292603	-0.279726	0.320204		0.110185	0.254697	0.119365		0.268019	0.657966	0.375197
LcHNRNP_2	286	254	215	190	172	174		99175.9	97856.2	88209.2	80214.9	108261	104280		-0.306118	0.145781	0.241463		0.0286938	0.356538	0.117969		0.148251	0.850205	0.375197
MibHLH103

[truncated: 1 more sheets: Table S11]
